# Supplementary material for: Transcriptome Analysis Reveals the Mechanism of Cold-Induced Sweetening in Chestnut during Cold Storage
Source: Foods. 2024 Sep 5;13(17):2822. doi: 10.3390/foods13172822 (PMC11394792; doi:10.3390/foods13172822)
Supplement: Supplementary file 1 [file foods-13-02822-s001.zip]

Archive with 2 entries (2 files):
- foods-3141784 - supplementary.pdf
- Supplementary material.xls
