# Supplementary material for: Transcriptome Analysis Reveals the Mechanism of Cold-Induced Sweetening in Chestnut during Cold Storage
Source: Foods. 2024 Sep 5;13(17):2822. doi: 10.3390/foods13172822 (PMC11394792; doi:10.3390/foods13172822)
Supplement: Supplementary file 1 [file foods-13-02822-s001.zip › Supplementary material.xls]

## Sheet: Sheet2
Table S5. Differentially expressed genes involved in starch and sucrose metabolism pathways.
gene ID	gene name	1M-1_fpkm	1M-2_fpkm	1M-3_fpkm	2M-1_fpkm	2M-2_fpkm	2M-3_fpkm	4M-1_fpkm	4M-2_fpkm	4M-3_fpkm	2Mvs1M_log2FoldChange	2Mvs1M_padj	4Mvs1M_log2FoldChange	4Mvs1M_padj	4Mvs2M_log2FoldChange	4Mvs2M_padj	Gene_description-NR	Gene_description-Kegg Orthology	Gene_description-GO	Gene_description-PRG
INV 3.2.1.26
CMV_019870	beta-fructofuranosidase	0.04	0	0.03	0.73	0.46	0.93	2.05	2.03	2.26	4.10109	9.89e-07	5.50337	1.68e-11	1.26585	4.05e-05	XP_023904728.1|3.1e-263|beta-fructofuranosidase, insoluble isoenzyme CWINV3-like [Quercus suber]	K01193//beta-fructofuranosidase [EC:3.2.1.26]+ko01100//Metabolic pathways+ko00052//Galactose metabolism+ko00500//Starch and sucrose metabolism;K01193//beta-fructofuranosidase [EC:3.2.1.26]+ko01100//Metabolic pathways+ko00052//Galactose metabolism+ko00500//Starch and sucrose metabolism	GO:0005975//carbohydrate metabolic process;GO:0044238//primary metabolic process;GO:0071704//organic substance metabolic process;GO:0008152//metabolic process;GO:0004553//hydrolase activity, hydrolyzing O-glycosyl compounds;GO:0016798//hydrolase activity, acting on glycosyl bonds;GO:0016787//hydrolase activity;GO:0003824//catalytic activity;
HK 2.7.1.1
CMV_030568	hexokinase	2.12	2.37	2.25	4.39	4.44	3.89	9.67	9.83	9.25	0.894713	1.04e-06	1.76814	1.25e-22	0.824504	3.94e-10	XP_002510526.1|5.7e-238|hexokinase-2, chloroplastic isoform X1 [Ricinus communis]	K00844//hexokinase [EC:2.7.1.1]+ko00010//Glycolysis / Gluconeogenesis+ko00520//Amino sugar and nucleotide sugar metabolism+ko01100//Metabolic pathways+ko00052//Galactose metabolism+ko00051//Fructose and mannose metabolism+ko00500//Starch and sucrose metabolism+ko01110//Biosynthesis of secondary metabolites+ko01200//Carbon metabolism;K00844//hexokinase [EC:2.7.1.1]+ko00010//Glycolysis / Gluconeoge…	GO:1901137//carbohydrate derivative biosynthetic process;GO:0008152//metabolic process;GO:0001678//cellular glucose homeostasis;GO:0090407//organophosphate biosynthetic process;GO:0046700//heterocycle catabolic process;GO:0009152//purine ribonucleotide biosynthetic process;GO:0009165//nucleotide biosynthetic process;GO:0006165//nucleoside diphosphate phosphorylation;GO:0032787//monocarboxylic aci…
ADPase 2.7.7.27
CMV_007092	glucose-1-phosphate adenylyltransferase	7.22	7.88	8.22	3.01	2.77	2.55	15.15	15.51	15.25	-1.46011	6.60475e-25	0.643935	2.33626e-08	2.05658	8.00035e-61	XP_023913005.1|3.2e-32|glucose-1-phosphate adenylyltransferase large subunit 1-like [Quercus suber]	K00975//glucose-1-phosphate adenylyltransferase [EC:2.7.7.27]+ko00520//Amino sugar and nucleotide sugar metabolism+ko01100//Metabolic pathways+ko00500//Starch and sucrose metabolism+ko01110//Biosynthesis of secondary metabolites;K00975//glucose-1-phosphate adenylyltransferase [EC:2.7.7.27]+ko00520//Amino sugar and nucleotide sugar metabolism+ko01100//Metabolic pathways+ko00500//Starch and sucrose…	GO:0009987//cellular process;GO:0006073//cellular glucan metabolic process;GO:0044262//cellular carbohydrate metabolic process;GO:0044264//cellular polysaccharide metabolic process;GO:0071704//organic substance metabolic process;GO:0000271//polysaccharide biosynthetic process;GO:0044238//primary metabolic process;GO:0009250//glucan biosynthetic process;GO:0006112//energy reserve metabolic process…
CMV_012778	glucose-2-phosphate adenylyltransferase	89.75	98.09	93.37	231.43	239.68	232.31	797.93	779.24	798.05	1.31197	0	2.70612	0	1.34481	0	XP_023929758.1|4.5e-301|glucose-1-phosphate adenylyltransferase small subunit 1, chloroplastic [Quercus suber]	K00975//glucose-1-phosphate adenylyltransferase [EC:2.7.7.27]+ko00520//Amino sugar and nucleotide sugar metabolism+ko01100//Metabolic pathways+ko00500//Starch and sucrose metabolism+ko01110//Biosynthesis of secondary metabolites	GO:0009987//cellular process;GO:0044042//glucan metabolic process;GO:0016051//carbohydrate biosynthetic process;GO:0005978//glycogen biosynthetic process;GO:0006091//generation of precursor metabolites and energy;GO:1901576//organic substance biosynthetic process;GO:0043170//macromolecule metabolic process;GO:0034637//cellular carbohydrate biosynthetic process;GO:0009250//glucan biosynthetic proc…
AMY 3.2.1.1
CMV_004903	alpha-amylase	3.72	4.73	4.43	14.86	16.44	17.65	14.95	12.24	12.67	1.90482	2.35023e-39	1.25183	4.33598e-11	-0.701935	1.22717e-09	XP_023912538.1|7.4e-230|alpha-amylase-like [Quercus suber]	K01176//alpha-amylase [EC:3.2.1.1]+ko01100//Metabolic pathways+ko00500//Starch and sucrose metabolism	GO:0005975//carbohydrate metabolic process;GO:0044238//primary metabolic process;GO:0071704//organic substance metabolic process;GO:0008152//metabolic process;GO:0005509//calcium ion binding;GO:0103025//alpha-amylase activity (releasing maltohexaose);GO:0016798//hydrolase activity, acting on glycosyl bonds;GO:0004553//hydrolase activity, hydrolyzing O-glycosyl compounds;GO:0016787//hydrolase acti…
CMV_004905	alpha-amylase	92.77	106.34	93.64	54.44	57.25	63.13	597.13	564.03	669.93	-0.74484	6.14084e-13	2.30091	2.56389e-166	2.99706	6.11038e-288	XP_023890828.1|1.1e-61|peroxisomal multifunctional enzyme type 2 [Quercus suber]	K01176//alpha-amylase [EC:3.2.1.1]+ko01100//Metabolic pathways+ko00500//Starch and sucrose metabolism	GO:0005622//intracellular;GO:0005737//cytoplasm;GO:0005829//cytosol;
CMV_014287	alpha-amylase	1.88	2.09	1.93	1.37	0.95	1.46	0.54	0.4	0.54	-0.645022	0.01016	-2.3313	7.41975e-11	-1.73707	2.00085e-06	XP_023877155.1|0.0e+00|pentatricopeptide repeat-containing protein At3g49740 [Quercus suber]	K01176//alpha-amylase [EC:3.2.1.1]+ko01100//Metabolic pathways+ko00500//Starch and sucrose metabolism
BMY 3.2.1.2
CMV_013993	beta-amylase	1.93	1.4	1.82	0.61	0.91	0.41	9.18	8.66	8.92	-1.39424	0.000240946	1.99318	1.3358e-18	3.35255	2.53446e-34	XP_023904096.1|1.1e-304|inactive beta-amylase 4, chloroplastic isoform X1 [Quercus suber]	K01177//beta-amylase [EC:3.2.1.2]+ko00500//Starch and sucrose metabolism	GO:0044275//cellular carbohydrate catabolic process;GO:0009056//catabolic process;GO:0005975//carbohydrate metabolic process;GO:0016052//carbohydrate catabolic process;GO:0005982//starch metabolic process;GO:0071704//organic substance metabolic process;GO:0044238//primary metabolic process;GO:0009987//cellular process;GO:0000272//polysaccharide catabolic process;GO:0044247//cellular polysaccharid…
SBE 2.4.1.18
CMV_001728	1,4-alpha-glucan branching enzyme	413.83	430.18	425.01	280.45	283.49	272.32	2808.33	2876.37	2770.17	-0.612718	6.98e-146	2.36205	0	2.92543	0	ASJ80804.1|0.0e+00|starch branching enzyme I [Castanea mollissima]	K00700//1,4-alpha-glucan branching enzyme [EC:2.4.1.18]+ko01100//Metabolic pathways+ko00500//Starch and sucrose metabolism+ko01110//Biosynthesis of secondary metabolites;K00700//1,4-alpha-glucan branching enzyme [EC:2.4.1.18]+ko01100//Metabolic pathways+ko00500//Starch and sucrose metabolism+ko01110//Biosynthesis of secondary metabolites	GO:0008152//metabolic process;GO:0005977//glycogen metabolic process;GO:0044262//cellular carbohydrate metabolic process;GO:0016051//carbohydrate biosynthetic process;GO:0009250//glucan biosynthetic process;GO:0009059//macromolecule biosynthetic process;GO:0044249//cellular biosynthetic process;GO:0005976//polysaccharide metabolic process;GO:0033692//cellular polysaccharide biosynthetic process;G…
CMV_012757	1,5-alpha-glucan branching enzyme	3.68	3.77	3.52	6.89	6.27	6.23	16.65	16.89	16.22	0.966693	7.64e-19	1.87317	1.04e-65	0.857425	6.48e-28	XP_023901177.1|0.0e+00|1,4-alpha-glucan-branching enzyme 3, chloroplastic/amyloplastic [Quercus suber]	K00700//1,4-alpha-glucan branching enzyme [EC:2.4.1.18]+ko01100//Metabolic pathways+ko00500//Starch and sucrose metabolism+ko01110//Biosynthesis of secondary metabolites;K00700//1,4-alpha-glucan branching enzyme [EC:2.4.1.18]+ko01100//Metabolic pathways+ko00500//Starch and sucrose metabolism+ko01110//Biosynthesis of secondary metabolites;K00700//1,4-alpha-glucan branching enzyme [EC:2.4.1.18]+ko0…	GO:0006091//generation of precursor metabolites and energy;GO:0044262//cellular carbohydrate metabolic process;GO:0044260//cellular macromolecule metabolic process;GO:0044042//glucan metabolic process;GO:0044237//cellular metabolic process;GO:1901576//organic substance biosynthetic process;GO:0015980//energy derivation by oxidation of organic compounds;GO:0005978//glycogen biosynthetic process;GO…
GBSS 2.4.1.242
CMV_003994	granule-bound starch synthase	345.54	346.96	348.23	960.8	945.92	950.03	5741.5	5890.5	5771.25	1.45682	0	3.84319	0	2.33702	0	XP_018824335.1|1.9e-294|PREDICTED: granule-bound starch synthase 1, chloroplastic/amyloplastic-like isoform X2 [Juglans regia]	K13679//granule-bound starch synthase [EC:2.4.1.242]+ko01100//Metabolic pathways+ko00500//Starch and sucrose metabolism+ko01110//Biosynthesis of secondary metabolites;K13679//granule-bound starch synthase [EC:2.4.1.242]+ko01100//Metabolic pathways+ko00500//Starch and sucrose metabolism+ko01110//Biosynthesis of secondary metabolites	GO:0044042//glucan metabolic process;GO:0009059//macromolecule biosynthetic process;GO:0044262//cellular carbohydrate metabolic process;GO:0016051//carbohydrate biosynthetic process;GO:0005975//carbohydrate metabolic process;GO:0009987//cellular process;GO:0019252//starch biosynthetic process;GO:0005976//polysaccharide metabolic process;GO:0009058//biosynthetic process;GO:0008152//metabolic proce…
CMV_024168	granule-bound starch synthase	19.23	19.48	18.96	0.36	0.53	0.26	44.72	45.36	45.22	-5.60191	3.97562e-134	0.85824	2.79217e-43	6.41872	5.726e-181	XP_023896623.1|1.1e-147|granule-bound starch synthase 1, chloroplastic/amyloplastic-like [Quercus suber]	K13679//granule-bound starch synthase [EC:2.4.1.242]+ko01100//Metabolic pathways+ko00500//Starch and sucrose metabolism+ko01110//Biosynthesis of secondary metabolites;K13679//granule-bound starch synthase [EC:2.4.1.242]+ko01100//Metabolic pathways+ko00500//Starch and sucrose metabolism+ko01110//Biosynthesis of secondary metabolites;K13679//granule-bound starch synthase [EC:2.4.1.242]+ko01100//Met…	GO:0000271//polysaccharide biosynthetic process;GO:0044249//cellular biosynthetic process;GO:0044237//cellular metabolic process;GO:0071704//organic substance metabolic process;GO:0008152//metabolic process;GO:0044238//primary metabolic process;GO:0044262//cellular carbohydrate metabolic process;GO:0044042//glucan metabolic process;GO:0019252//starch biosynthetic process;GO:0044264//cellular poly…
CMV_027527	granule-bound starch synthase	53.39	52.64	54.42	0.88	0.88	1.33	142.45	145.16	140.25	-5.67586	8.4948e-203	1.04324	1.20721e-96	6.67454	1.37725e-289	XP_018822787.1|1.9e-286|PREDICTED: granule-bound starch synthase 1, chloroplastic/amyloplastic-like isoform X2 [Juglans regia]	K13679//granule-bound starch synthase [EC:2.4.1.242]+ko01100//Metabolic pathways+ko00500//Starch and sucrose metabolism+ko01110//Biosynthesis of secondary metabolites	GO:0044262//cellular carbohydrate metabolic process;GO:0009058//biosynthetic process;GO:0034645//cellular macromolecule biosynthetic process;GO:0034637//cellular carbohydrate biosynthetic process;GO:0044237//cellular metabolic process;GO:0000271//polysaccharide biosynthetic process;GO:0009250//glucan biosynthetic process;GO:0009059//macromolecule biosynthetic process;GO:0044042//glucan metabolic …
SuSy 2.4.1.13
CMV_005375	sucrose synthase	174.95	176.89	173.39	51.53	52.18	50.48	23.5	24.45	22.92	-1.77906	0	-3.26289	0	-1.53319	8.07893e-194	AWL54318.1|0.0e+00|sucrose synthase [Boehmeria nivea]	K00695//sucrose synthase [EC:2.4.1.13]+ko01100//Metabolic pathways+ko00500//Starch and sucrose metabolism	GO:0044262//cellular carbohydrate metabolic process;GO:0009987//cellular process;GO:0044238//primary metabolic process;GO:0009311//oligosaccharide metabolic process;GO:0005975//carbohydrate metabolic process;GO:0044237//cellular metabolic process;GO:0005985//sucrose metabolic process;GO:0071704//organic substance metabolic process;GO:0005984//disaccharide metabolic process;GO:0008152//metabolic p…	Medicago truncatula Sucrose synthase (MTR_6g081120) mRNA, complete cds
CMV_006399	sucrose synthase	2.45	2.11	2.39	1.4	1.26	1.09	22.04	23.24	24.66	-0.88346	0.0053953	2.72907	2.91996e-47	3.57001	9.20045e-64	XP_023916666.1|4.4e-94|sucrose synthase 2 [Quercus suber]	K00695//sucrose synthase [EC:2.4.1.13]+ko01100//Metabolic pathways+ko00500//Starch and sucrose metabolism;K00695//sucrose synthase [EC:2.4.1.13]+ko01100//Metabolic pathways+ko00500//Starch and sucrose metabolism;K00695//sucrose synthase [EC:2.4.1.13]+ko01100//Metabolic pathways+ko00500//Starch and sucrose metabolism;K00695//sucrose synthase [EC:2.4.1.13]+ko01100//Metabolic pathways+ko00500//Starc…	GO:0044237//cellular metabolic process;GO:0005975//carbohydrate metabolic process;GO:0032502//developmental process;GO:0044238//primary metabolic process;GO:0021700//developmental maturation;GO:0044260//cellular macromolecule metabolic process;GO:0071704//organic substance metabolic process;GO:0050896//response to stimulus;GO:0009311//oligosaccharide metabolic process;GO:0071695//anatomical struc…
CMV_006401	sucrose synthase	6.13	4.96	6.27	2.48	2.04	2.43	0.66	0.6	0.49	-1.28981	1.01371e-10	-3.98878	5.60966e-29	-2.75201	1.08396e-12	XP_023916666.1|1.0e-171|sucrose synthase 2 [Quercus suber]	K00695//sucrose synthase [EC:2.4.1.13]+ko01100//Metabolic pathways+ko00500//Starch and sucrose metabolism;K00695//sucrose synthase [EC:2.4.1.13]+ko01100//Metabolic pathways+ko00500//Starch and sucrose metabolism;K00695//sucrose synthase [EC:2.4.1.13]+ko01100//Metabolic pathways+ko00500//Starch and sucrose metabolism	GO:0071695//anatomical structure maturation;GO:0005982//starch metabolic process;GO:0048608//reproductive structure development;GO:0032504//multicellular organism reproduction;GO:0050896//response to stimulus;GO:0009791//post-embryonic development;GO:0044260//cellular macromolecule metabolic process;GO:0009311//oligosaccharide metabolic process;GO:0036293//response to decreased oxygen levels;GO:0…
GLGP 2.4.1.1
CMV_003370	glycogen phosphorylase	0.29	0.64	0.35	1.04	1.1	0.74	7.18	6.68	7	1.1072	0.0352398	3.59104	4.4e-21	2.42436	1.1e-18	XP_023889689.1|4.4e-241|ACT domain-containing protein ACR6-like [Quercus suber]	K00688//glycogen phosphorylase [EC:2.4.1.1]+ko01100//Metabolic pathways+ko00500//Starch and sucrose metabolism+ko01110//Biosynthesis of secondary metabolites
CMV_030162	glycogen phosphorylase	1.55	1.5	1.65	0.34	0.37	0.47	4.09	3.52	3.37	-1.76409	1.28e-10	0.848886	2.28e-05	2.57081	6.23e-26	XP_023878449.1|0.0e+00|alpha-1,4 glucan phosphorylase L-2 isozyme, chloroplastic/amyloplastic-like isoform X1 [Quercus suber]	K00688//glycogen phosphorylase [EC:2.4.1.1]+ko01100//Metabolic pathways+ko00500//Starch and sucrose metabolism+ko01110//Biosynthesis of secondary metabolites;K00688//glycogen phosphorylase [EC:2.4.1.1]+ko01100//Metabolic pathways+ko00500//Starch and sucrose metabolism+ko01110//Biosynthesis of secondary metabolites;K00688//glycogen phosphorylase [EC:2.4.1.1]+ko01100//Metabolic pathways+ko00500//St…	GO:0008152//metabolic process;GO:0044238//primary metabolic process;GO:0071704//organic substance metabolic process;GO:0005975//carbohydrate metabolic process;GO:0008144//drug binding;GO:0102499//SHG alpha-glucan phosphorylase activity;GO:0008184//glycogen phosphorylase activity;GO:0003824//catalytic activity;GO:0004645//1,4-alpha-oligoglucan phosphorylase activity;GO:0102250//linear malto-oligos…
CMV_030435	glycogen phosphorylase	12.68	13.88	14.17	23.35	23.57	22.67	8.87	8.87	8.53	0.760635	6.53e-51	-1.00751	4.71e-37	-1.81788	6.71e-229	XP_023871712.1|4.9e-262|ACT domain-containing protein ACR2 isoform X1 [Quercus suber]	K20478//golgin subfamily B member 1;K00688//glycogen phosphorylase [EC:2.4.1.1]+ko01100//Metabolic pathways+ko00500//Starch and sucrose metabolism+ko01110//Biosynthesis of secondary metabolites;K20478//golgin subfamily B member 1	GO:0051716//cellular response to stimulus;GO:0044237//cellular metabolic process;GO:0006259//DNA metabolic process;GO:0009987//cellular process;GO:0090304//nucleic acid metabolic process;GO:0044260//cellular macromolecule metabolic process;GO:0043170//macromolecule metabolic process;GO:0071704//organic substance metabolic process;GO:0033554//cellular response to stress;GO:0034641//cellular nitrog…
SPS 2.4.1.14
CMV_020186	sucrose-phosphate synthase	23.98	24.6	23.72	38.64	36.43	36.18	15.51	16.68	17.12	0.610227	3.09e-37	-0.927001	2.75e-38	-1.58681	1.74e-185	XP_023871692.1|0.0e+00|probable sucrose-phosphate synthase 1 [Quercus suber]	K00696//sucrose-phosphate synthase [EC:2.4.1.14]+ko01100//Metabolic pathways+ko00500//Starch and sucrose metabolism	GO:0044237//cellular metabolic process;GO:0044262//cellular carbohydrate metabolic process;GO:0005985//sucrose metabolic process;GO:0071704//organic substance metabolic process;GO:0044238//primary metabolic process;GO:0005984//disaccharide metabolic process;GO:0009311//oligosaccharide metabolic process;GO:0005975//carbohydrate metabolic process;GO:0009987//cellular process;GO:0008152//metabolic p…	LRR and NB-ARC domains-containing disease resistance protein (best arabidopsis hit); rp1, putative, expressed (best rice hit)
CELB 3.2.1.4
CMV_001533	endoglucanase	2.54	2.55	2.9	0.5	0.35	0.56	0.2	0.21	0.1	-2.45658	8.33e-12	-4.17499	1.29e-15	-1.74917	0.0118843	XP_023920844.1|4.6e-311|endoglucanase 11 [Quercus suber]	K01179//endoglucanase [EC:3.2.1.4]+ko01100//Metabolic pathways+ko00500//Starch and sucrose metabolism	GO:0009987//cellular process;GO:0044260//cellular macromolecule metabolic process;GO:0044248//cellular catabolic process;GO:0044042//glucan metabolic process;GO:0006073//cellular glucan metabolic process;GO:0051273//beta-glucan metabolic process;GO:0051275//beta-glucan catabolic process;GO:0044237//cellular metabolic process;GO:0044247//cellular polysaccharide catabolic process;GO:0009057//macrom…
CMV_007153	endoglucanase	1.44	2.27	1.79	14.86	13.63	13.33	100.96	103.33	108.64	2.90441	6.79e-61	5.44569	1.05e-277	2.49154	3.93e-286	XP_023884377.1|3.2e-293|endoglucanase 24-like [Quercus suber]	K01179//endoglucanase [EC:3.2.1.4]+ko01100//Metabolic pathways+ko00500//Starch and sucrose metabolism	GO:0006073//cellular glucan metabolic process;GO:0008152//metabolic process;GO:0051275//beta-glucan catabolic process;GO:0044238//primary metabolic process;GO:0005976//polysaccharide metabolic process;GO:1901575//organic substance catabolic process;GO:0009251//glucan catabolic process;GO:0044262//cellular carbohydrate metabolic process;GO:0030245//cellulose catabolic process;GO:0009987//cellular …
BGLB 3.2.1.21
CMV_025771	beta-glucosidase	5.71	5.97	5.29	3.23	4.08	2.86	2.21	2.62	2.2	-0.746908	9.98e-07	-1.63591	6.62e-17	-0.938846	2.38e-06	XP_023877728.1|1.5e-105|uncharacterized protein LOC111990165 [Quercus suber]	K05349//beta-glucosidase [EC:3.2.1.21]+ko01100//Metabolic pathways+ko00500//Starch and sucrose metabolism+ko01110//Biosynthesis of secondary metabolites+ko00460//Cyanoamino acid metabolism+ko00940//Phenylpropanoid biosynthesis;K05349//beta-glucosidase [EC:3.2.1.21]+ko01100//Metabolic pathways+ko00500//Starch and sucrose metabolism+ko01110//Biosynthesis of secondary metabolites+ko00460//Cyanoamino…
CMV_024648	beta-glucosidase	857	871.04	882.98	389.55	392.06	393.65	37.49	37.34	32.11	-1.16155	0	-4.97688	0	-3.86485	0	XP_022719954.1|0.0e+00|uncharacterized protein LOC111277804 [Durio zibethinus]	K05349//beta-glucosidase [EC:3.2.1.21]+ko01100//Metabolic pathways+ko00500//Starch and sucrose metabolism+ko01110//Biosynthesis of secondary metabolites+ko00460//Cyanoamino acid metabolism+ko00940//Phenylpropanoid biosynthesis	GO:0044238//primary metabolic process;GO:0071704//organic substance metabolic process;GO:0005975//carbohydrate metabolic process;GO:0008152//metabolic process;GO:0016787//hydrolase activity;GO:0016798//hydrolase activity, acting on glycosyl bonds;GO:0003824//catalytic activity;GO:0004553//hydrolase activity, hydrolyzing O-glycosyl compounds;
CMV_024003	beta-glucosidase	18.06	17.52	16.91	36.59	33.69	31.29	7.53	8.5	8.17	0.929914	1.12e-26	-1.58161	6.8e-27	-2.56231	4.96e-119	XP_023884120.1|1.9e-22|uncharacterized protein LOC111996389 [Quercus suber]	K01188//beta-glucosidase [EC:3.2.1.21]+ko01100//Metabolic pathways+ko00500//Starch and sucrose metabolism+ko01110//Biosynthesis of secondary metabolites+ko00460//Cyanoamino acid metabolism+ko00940//Phenylpropanoid biosynthesis;K22804//structural maintenance of chromosomes protein 6
CMV_022860	beta-glucosidase	0	0	0	2.87	2.72	3.02	1.7	3.17	2.1	8.0881	2.84e-19	7.26375	1.59e-11	-1.36887	2.6e-18	XP_023902049.1|9.0e-188|F-box/LRR-repeat protein At3g58900-like [Quercus suber]	K17890//autophagy-related protein 16-1+ko04136//Autophagy - other;K17890//autophagy-related protein 16-1+ko04136//Autophagy - other;K17890//autophagy-related protein 16-1+ko04136//Autophagy - other;K17890//autophagy-related protein 16-1+ko04136//Autophagy - other;K00423//L-ascorbate oxidase [EC:1.10.3.3]+ko01100//Metabolic pathways+ko00053//Ascorbate and aldarate metabolism;K01322//prolyl oligope…
CMV_020618	beta-glucosidase	17.29	18.73	18.09	6.34	6.96	5.8	3.55	3.44	3.08	-1.42837	2.74e-43	-2.67669	1.94e-77	-1.29791	3.48e-16	XP_023880137.1|4.5e-204|furostanol glycoside 26-O-beta-glucosidase-like isoform X2 [Quercus suber]	K01188//beta-glucosidase [EC:3.2.1.21]+ko01100//Metabolic pathways+ko00500//Starch and sucrose metabolism+ko01110//Biosynthesis of secondary metabolites+ko00460//Cyanoamino acid metabolism+ko00940//Phenylpropanoid biosynthesis;K01188//beta-glucosidase [EC:3.2.1.21]+ko01100//Metabolic pathways+ko00500//Starch and sucrose metabolism+ko01110//Biosynthesis of secondary metabolites+ko00460//Cyanoamino…	GO:0071704//organic substance metabolic process;GO:0005975//carbohydrate metabolic process;GO:0008152//metabolic process;GO:0044238//primary metabolic process;GO:0003824//catalytic activity;GO:0004553//hydrolase activity, hydrolyzing O-glycosyl compounds;GO:0016787//hydrolase activity;GO:0016798//hydrolase activity, acting on glycosyl bonds;
CMV_016971	beta-glucosidase	1.28	1.87	0.69	0	0	0	4.18	4.86	3.74	-5.76361	1.79e-08	1.45901	2.92e-06	7.3753	4.72e-12	XP_023901151.1|5.1e-50|uncharacterized protein LOC112012999 [Quercus suber]	K22804//structural maintenance of chromosomes protein 6;K01188//beta-glucosidase [EC:3.2.1.21]+ko01100//Metabolic pathways+ko00500//Starch and sucrose metabolism+ko01110//Biosynthesis of secondary metabolites+ko00460//Cyanoamino acid metabolism+ko00940//Phenylpropanoid biosynthesis		NB-ARC domain-containing disease resistance protein (best arabidopsis hit)
CMV_013739	beta-glucosidase	3.57	4.08	3.17	6.02	6.74	5.18	17.16	16.96	15.46	0.68001	3.44e-07	1.86762	2.53e-49	1.13869	8.63e-33	XP_018811100.1|4.2e-170|PREDICTED: GDSL esterase/lipase APG-like [Juglans regia]	K00679//phospholipid:diacylglycerol acyltransferase [EC:2.3.1.158]+ko01100//Metabolic pathways+ko00561//Glycerolipid metabolism;K10691//E3 ubiquitin-protein ligase UBR4 [EC:2.3.2.27];K14209//solute carrier family 36 (proton-coupled amino acid transporter);K01188//beta-glucosidase [EC:3.2.1.21]+ko01100//Metabolic pathways+ko00500//Starch and sucrose metabolism+ko01110//Biosynthesis of secondary me…	GO:0048046//apoplast;GO:0005576//extracellular region;GO:0052886//9,9'-dicis-carotene:quinone oxidoreductase activity;GO:0003824//catalytic activity;GO:0016627//oxidoreductase activity, acting on the CH-CH group of donors;GO:0016491//oxidoreductase activity;GO:0016635//oxidoreductase activity, acting on the CH-CH group of donors, quinone or related compound as acceptor;GO:0016788//hydrolase activ…
CMV_013469	beta-glucosidase	4.79	5.45	5.91	3.36	3.65	3.51	2.17	2.33	3.24	-0.69904	3.52e-10	-1.64552	6.73e-28	-0.996614	1.42e-12	XP_023899230.1|9.3e-84|beta-glucosidase 12-like [Quercus suber]	K01188//beta-glucosidase [EC:3.2.1.21]+ko01100//Metabolic pathways+ko00500//Starch and sucrose metabolism+ko01110//Biosynthesis of secondary metabolites+ko00460//Cyanoamino acid metabolism+ko00940//Phenylpropanoid biosynthesis;K01188//beta-glucosidase [EC:3.2.1.21]+ko01100//Metabolic pathways+ko00500//Starch and sucrose metabolism+ko01110//Biosynthesis of secondary metabolites+ko00460//Cyanoamino…	GO:0008152//metabolic process;GO:0071704//organic substance metabolic process;GO:0044238//primary metabolic process;GO:0005975//carbohydrate metabolic process;GO:0003824//catalytic activity;GO:0004553//hydrolase activity, hydrolyzing O-glycosyl compounds;GO:0016798//hydrolase activity, acting on glycosyl bonds;GO:0016787//hydrolase activity;
CMV_011362	beta-glucosidase	1.1	0.81	0.8	0.37	0.17	0.27	31.8	32.66	33.7	-1.68406	0.000166112	4.78238	4.9e-158	6.42365	2.18e-107	XP_023882303.1|8.0e-295|beta-glucosidase 11-like [Quercus suber]	K01188//beta-glucosidase [EC:3.2.1.21]+ko01100//Metabolic pathways+ko00500//Starch and sucrose metabolism+ko01110//Biosynthesis of secondary metabolites+ko00460//Cyanoamino acid metabolism+ko00940//Phenylpropanoid biosynthesis
CMV_010339	beta-glucosidase	13.24	15.26	12.51	4.91	5.2	4.59	2.76	2.81	2.23	-1.48165	1.64e-17	-2.74056	3.42e-30	-1.3086	1.28e-06	XP_023891278.1|0.0e+00|uncharacterized protein LOC112003323 [Quercus suber]	K05349//beta-glucosidase [EC:3.2.1.21]+ko01100//Metabolic pathways+ko00500//Starch and sucrose metabolism+ko01110//Biosynthesis of secondary metabolites+ko00460//Cyanoamino acid metabolism+ko00940//Phenylpropanoid biosynthesis;K05349//beta-glucosidase [EC:3.2.1.21]+ko01100//Metabolic pathways+ko00500//Starch and sucrose metabolism+ko01110//Biosynthesis of secondary metabolites+ko00460//Cyanoamino…	GO:0008152//metabolic process;GO:0071704//organic substance metabolic process;GO:0005975//carbohydrate metabolic process;GO:0044238//primary metabolic process;GO:0016798//hydrolase activity, acting on glycosyl bonds;GO:0004553//hydrolase activity, hydrolyzing O-glycosyl compounds;GO:0016787//hydrolase activity;GO:0003824//catalytic activity;
CMV_004785	beta-glucosidase	25.14	26.7	26.1	5.86	4.68	5.48	18.33	21.55	17.96	-2.28335	4.58e-59	-0.796461	2.8e-10	1.4388	4.04e-19	XP_023874254.1|2.9e-187|GDSL esterase/lipase At4g26790-like [Quercus suber]	K10691//E3 ubiquitin-protein ligase UBR4 [EC:2.3.2.27];K00679//phospholipid:diacylglycerol acyltransferase [EC:2.3.1.158]+ko01100//Metabolic pathways+ko00561//Glycerolipid metabolism;K14209//solute carrier family 36 (proton-coupled amino acid transporter);K01188//beta-glucosidase [EC:3.2.1.21]+ko01100//Metabolic pathways+ko00500//Starch and sucrose metabolism+ko01110//Biosynthesis of secondary me…	GO:0003824//catalytic activity;GO:0016788//hydrolase activity, acting on ester bonds;GO:0016787//hydrolase activity;
CMV_002191	beta-glucosidase	27.18	27.94	32.13	13.82	19.27	15.52	1.93	3.07	2.26	-0.854057	1.54e-15	-3.94289	4.9e-91	-3.13982	5.74e-55	XP_012468239.1|1.0e-161|PREDICTED: GDSL esterase/lipase At5g03820-like [Gossypium raimondii]	K00679//phospholipid:diacylglycerol acyltransferase [EC:2.3.1.158]+ko01100//Metabolic pathways+ko00561//Glycerolipid metabolism;K10691//E3 ubiquitin-protein ligase UBR4 [EC:2.3.2.27];K14209//solute carrier family 36 (proton-coupled amino acid transporter);K01188//beta-glucosidase [EC:3.2.1.21]+ko01100//Metabolic pathways+ko00500//Starch and sucrose metabolism+ko01110//Biosynthesis of secondary me…	GO:0071704//organic substance metabolic process;GO:0044238//primary metabolic process;GO:0006629//lipid metabolic process;GO:0008152//metabolic process;GO:0016021//integral component of membrane;GO:0016020//membrane;GO:0031224//intrinsic component of membrane;GO:0016298//lipase activity;GO:0003824//catalytic activity;GO:0016788//hydrolase activity, acting on ester bonds;GO:0016787//hydrolase acti…
CMV_001896	beta-glucosidase	1.32	2.13	1.78	0.79	0.91	0.77	11.05	9.55	12.09	-1.1112	0.00268317	2.24878	4.78e-22	3.32314	3.55e-37	XP_023879764.1|3.2e-07|uncharacterized protein LOC111992164 [Quercus suber]	K22804//structural maintenance of chromosomes protein 6;K01188//beta-glucosidase [EC:3.2.1.21]+ko01100//Metabolic pathways+ko00500//Starch and sucrose metabolism+ko01110//Biosynthesis of secondary metabolites+ko00460//Cyanoamino acid metabolism+ko00940//Phenylpropanoid biosynthesis;K18195//rhamnogalacturonan endolyase [EC:4.2.2.23]
CMV_001895	beta-glucosidase	2.2	1.14	1.14	0.39	0.63	0.46	5.52	5.69	6.23	-1.58384	0.000309337	1.60136	1.38e-08	3.16104	2.08e-22	XP_023911044.1|1.5e-202|GDSL esterase/lipase 6 [Quercus suber]	K00679//phospholipid:diacylglycerol acyltransferase [EC:2.3.1.158]+ko01100//Metabolic pathways+ko00561//Glycerolipid metabolism;K14209//solute carrier family 36 (proton-coupled amino acid transporter);K10691//E3 ubiquitin-protein ligase UBR4 [EC:2.3.2.27];K01188//beta-glucosidase [EC:3.2.1.21]+ko01100//Metabolic pathways+ko00500//Starch and sucrose metabolism+ko01110//Biosynthesis of secondary me…	GO:0071704//organic substance metabolic process;GO:0006629//lipid metabolic process;GO:0044238//primary metabolic process;GO:0008152//metabolic process;GO:0003824//catalytic activity;GO:0016298//lipase activity;GO:0016788//hydrolase activity, acting on ester bonds;GO:0016787//hydrolase activity;
CMV_000018	beta-glucosidase	0	0.1	0.2	0.83	0.89	0.95	33.95	35.28	31.38	2.88923	2.32e-05	7.72366	3.23e-49	4.7979	1.41e-110	PSR94935.1|4.0e-88|F-box/LRR-repeat protein [Actinidia chinensis var. chinensis]	K00423//L-ascorbate oxidase [EC:1.10.3.3]+ko01100//Metabolic pathways+ko00053//Ascorbate and aldarate metabolism;K05350//beta-glucosidase [EC:3.2.1.21]+ko01100//Metabolic pathways+ko00500//Starch and sucrose metabolism+ko01110//Biosynthesis of secondary metabolites+ko00460//Cyanoamino acid metabolism+ko00940//Phenylpropanoid biosynthesis;K01322//prolyl oligopeptidase [EC:3.4.21.26];K00423//L-asco…

## Sheet: Sheet4
Table S6. Differentially expressed genes involved in pathways related to plant hormone biosynthesis
gene_ID	gene name	1M-1_fpkm	1M-2_fpkm	1M-3_fpkm	2M-1_fpkm	2M-2_fpkm	2M-3_fpkm	4M-1_fpkm	4M-2_fpkm	4M-3_fpkm	2Mvs1M_log2FoldChange	2Mvs1M_padj	4Mvs1M_log2FoldChange	4Mvs1M_padj	4Mvs2M_log2FoldChange	4Mvs2M_padj	Gene_description-Nr	Gene_description-Kegg Orthology	Gene_description-GO	Gene_description-PRG
1.13.11.51 NCED
CMV_030699	9-cis-epoxycarotenoid dioxygenase	121.95	112.98	113.97	13.07	13.44	13	5.13	5.31	4.7	-3.1513	0	-4.89402	0	-1.79218	3.50284e-50	XP_023901049.1|0.0e+00|probable 9-cis-epoxycarotenoid dioxygenase NCED5, chloroplastic [Quercus suber]	K09840//9-cis-epoxycarotenoid dioxygenase [EC:1.13.11.51]+ko00906//Carotenoid biosynthesis+ko01100//Metabolic pathways+ko01110//Biosynthesis of secondary metabolites	GO:0016702//oxidoreductase activity, acting on single donors with incorporation of molecular oxygen, incorporation of two atoms of oxygen;GO:0043167//ion binding;GO:0016491//oxidoreductase activity;GO:0003824//catalytic activity;GO:0046872//metal ion binding;GO:0043169//cation binding;GO:0051213//dioxygenase activity;GO:0005488//binding;GO:0016701//oxidoreductase activity, acting on single donors…
1.1.1.288 ABA2
CMV_006051	xanthoxin dehydrogenase	12.69	12.3	11.27	0.98	1.09	1.21	0.55	0.45	0.77	-3.42482	3.63715e-29	-4.61883	6.24288e-30	-1.22645	0.0470317	XP_023915556.1|1.1e-133|(-)-isopiperitenol/(-)-carveol dehydrogenase, mitochondrial-like, partial [Quercus suber]	K09841//xanthoxin dehydrogenase [EC:1.1.1.288]+ko00906//Carotenoid biosynthesis+ko01100//Metabolic pathways+ko01110//Biosynthesis of secondary metabolites;K13070//momilactone-A synthase [EC:1.1.1.295]+ko00904//Diterpenoid biosynthesis+ko01110//Biosynthesis of secondary metabolites
CMV_006052	xanthoxin dehydrogenase	253.1	240.89	259.95	10.01	11.44	10.3	20.8	21.27	23.14	-4.57218	0	-3.89335	0	0.631242	1.15141e-05	XP_023915552.1|7.6e-140|(-)-isopiperitenol/(-)-carveol dehydrogenase, mitochondrial-like [Quercus suber]	K09841//xanthoxin dehydrogenase [EC:1.1.1.288]+ko00906//Carotenoid biosynthesis+ko01100//Metabolic pathways+ko01110//Biosynthesis of secondary metabolites;K13070//momilactone-A synthase [EC:1.1.1.295]+ko00904//Diterpenoid biosynthesis+ko01110//Biosynthesis of secondary metabolites
CMV_006054	xanthoxin dehydrogenase	7.47	9.19	7.79	0.86	1.3	0.76	3.6	2	2.96	-3.0157	7.38449e-19	-1.85698	4.35859e-10	1.11707	0.0145346	XP_023895029.1|1.5e-138|(-)-isopiperitenol/(-)-carveol dehydrogenase, mitochondrial-like [Quercus suber]	K09841//xanthoxin dehydrogenase [EC:1.1.1.288]+ko00906//Carotenoid biosynthesis+ko01100//Metabolic pathways+ko01110//Biosynthesis of secondary metabolites;K13070//momilactone-A synthase [EC:1.1.1.295]+ko00904//Diterpenoid biosynthesis+ko01110//Biosynthesis of secondary metabolites
CMV_009018	xanthoxin dehydrogenase	3.61	4.62	4.8	0.76	1.05	0.86	16.6	15.8	16.73	-2.24436	1.93938e-09	1.55166	2.4313e-13	3.76365	5.66502e-35	XP_023897138.1|4.5e-157|secoisolariciresinol dehydrogenase-like isoform X2 [Quercus suber]	K09841//xanthoxin dehydrogenase [EC:1.1.1.288]+ko00906//Carotenoid biosynthesis+ko01100//Metabolic pathways+ko01110//Biosynthesis of secondary metabolites;K09841//xanthoxin dehydrogenase [EC:1.1.1.288]+ko00906//Carotenoid biosynthesis+ko01100//Metabolic pathways+ko01110//Biosynthesis of secondary metabolites
CMV_009989	xanthoxin dehydrogenase	4.02	3.86	4.6	2.18	3.07	2.88	8.42	7.73	9.15	-0.646795	0.0286566	0.651686	0.0129311	1.25339	1.15988e-06	XP_023911379.1|2.0e-154|xanthoxin dehydrogenase-like [Quercus suber]	K09841//xanthoxin dehydrogenase [EC:1.1.1.288]+ko00906//Carotenoid biosynthesis+ko01100//Metabolic pathways+ko01110//Biosynthesis of secondary metabolites
CMV_017016	xanthoxin dehydrogenase	584.91	578.61	597.07	99.5	96.47	102.67	53.49	48.42	51.51	-2.56755	0	-3.88336	0	-1.36516	7.99915e-93	XP_023915556.1|2.0e-124|(-)-isopiperitenol/(-)-carveol dehydrogenase, mitochondrial-like, partial [Quercus suber]	K09841//xanthoxin dehydrogenase [EC:1.1.1.288]+ko00906//Carotenoid biosynthesis+ko01100//Metabolic pathways+ko01110//Biosynthesis of secondary metabolites;K13070//momilactone-A synthase [EC:1.1.1.295]+ko00904//Diterpenoid biosynthesis+ko01110//Biosynthesis of secondary metabolites
CMV_019617	xanthoxin dehydrogenase	7.5	6.53	5.57	1.21	1.04	1.13	4.54	4.67	4.24	-2.03038	2.51838e-29	-1.03454	2.34837e-09	0.948449	6.16069e-06	XP_023884428.1|3.9e-135|NADPH-dependent 1-acyldihydroxyacetone phosphate reductase-like [Quercus suber]	K06123//1-acylglycerone phosphate reductase [EC:1.1.1.101]+ko01100//Metabolic pathways+ko00564//Glycerophospholipid metabolism+ko00565//Ether lipid metabolism;K00059//3-oxoacyl-[acyl-carrier protein] reductase [EC:1.1.1.100]+ko01100//Metabolic pathways+ko00061//Fatty acid biosynthesis+ko01212//Fatty acid metabolism+ko00780//Biotin metabolism;K09841//xanthoxin dehydrogenase [EC:1.1.1.288]+ko00906/…	GO:0046486//glycerolipid metabolic process;GO:0044238//primary metabolic process;GO:0044237//cellular metabolic process;GO:0044255//cellular lipid metabolic process;GO:0046503//glycerolipid catabolic process;GO:0006639//acylglycerol metabolic process;GO:0008152//metabolic process;GO:0046464//acylglycerol catabolic process;GO:0046461//neutral lipid catabolic process;GO:0006641//triglyceride metabo…
CMV_022045	xanthoxin dehydrogenase	105.73	113.25	106.25	451.46	437.71	431.04	302.6	301.4	300.87	2.01128	0	1.11031	7.24883e-104	-0.950284	1.41796e-190	XP_023885672.1|3.2e-133|momilactone A synthase-like [Quercus suber]	K13070//momilactone-A synthase [EC:1.1.1.295]+ko00904//Diterpenoid biosynthesis+ko01110//Biosynthesis of secondary metabolites;K09841//xanthoxin dehydrogenase [EC:1.1.1.288]+ko00906//Carotenoid biosynthesis+ko01100//Metabolic pathways+ko01110//Biosynthesis of secondary metabolites;K13070//momilactone-A synthase [EC:1.1.1.295]+ko00904//Diterpenoid biosynthesis+ko01110//Biosynthesis of secondary me…	GO:0003824//catalytic activity;GO:0016491//oxidoreductase activity;
CMV_029309	xanthoxin dehydrogenase	14.33	12.88	13.3	2.38	2.25	1.21	4.59	5.49	5.1	-2.51462	1.12924e-45	-1.75066	1.78677e-25	0.716645	0.00245749	XP_023913266.1|5.0e-156|uncharacterized protein LOC112024851 isoform X1 [Quercus suber]	K09841//xanthoxin dehydrogenase [EC:1.1.1.288]+ko00906//Carotenoid biosynthesis+ko01100//Metabolic pathways+ko01110//Biosynthesis of secondary metabolites;K09841//xanthoxin dehydrogenase [EC:1.1.1.288]+ko00906//Carotenoid biosynthesis+ko01100//Metabolic pathways+ko01110//Biosynthesis of secondary metabolites
1.14.14.86 KO
CMV_022932	ent-kaurene oxidase	44.05	48.76	46.47	17.84	14.03	16.15	96.38	103.87	106.03	-1.54455	1.27392e-91	0.764974	3.54861e-35	2.26074	9.90758e-239	XP_023921303.1|3.0e-286|ent-kaurene oxidase, chloroplastic-like [Quercus suber]	K04122//ent-kaurene oxidase [EC:1.14.14.86]+ko00904//Diterpenoid biosynthesis+ko01100//Metabolic pathways+ko01110//Biosynthesis of secondary metabolites	GO:0033331//ent-kaurene metabolic process;GO:0042445//hormone metabolic process;GO:0019752//carboxylic acid metabolic process;GO:0006629//lipid metabolic process;GO:0006720//isoprenoid metabolic process;GO:0046394//carboxylic acid biosynthetic process;GO:0010817//regulation of hormone levels;GO:0065007//biological regulation;GO:0044249//cellular biosynthetic process;GO:0016101//diterpenoid metabo…
1.14.14.107 KAO
CMV_013253	ent-kaurenoic acid monooxygenase	12.12	10.88	10.51	16.01	18.2	17	64.73	60.25	61.05	0.600134	5.04252e-09	2.09943	1.36655e-110	1.45028	1.49973e-90	XP_018845161.1|3.5e-247|PREDICTED: ent-kaurenoic acid oxidase 1-like [Juglans regia]	K04123//ent-kaurenoic acid monooxygenase [EC:1.14.14.107]+ko00904//Diterpenoid biosynthesis+ko01100//Metabolic pathways+ko01110//Biosynthesis of secondary metabolites	GO:0031224//intrinsic component of membrane;GO:0016020//membrane;GO:0016021//integral component of membrane;GO:1901363//heterocyclic compound binding;GO:0097159//organic cyclic compound binding;GO:0046906//tetrapyrrole binding;GO:0005506//iron ion binding;GO:0043167//ion binding;GO:0005488//binding;GO:0004497//monooxygenase activity;GO:0046872//metal ion binding;GO:0020037//heme binding;GO:000382…
CMV_014831	ent-kaurenoic acid monooxygenase	9.47	10.38	9.58	2.48	2.62	2.78	5.8	6.32	6.96	-1.90353	5.59559e-39	-0.915288	1.35968e-10	0.939768	2.11042e-08	XP_023893469.1|2.0e-261|ent-kaurenoic acid oxidase 2-like [Quercus suber]	K04123//ent-kaurenoic acid monooxygenase [EC:1.14.14.107]+ko00904//Diterpenoid biosynthesis+ko01100//Metabolic pathways+ko01110//Biosynthesis of secondary metabolites;K04123//ent-kaurenoic acid monooxygenase [EC:1.14.14.107]+ko00904//Diterpenoid biosynthesis+ko01100//Metabolic pathways+ko01110//Biosynthesis of secondary metabolites;K04123//ent-kaurenoic acid monooxygenase [EC:1.14.14.107]+ko00904…	GO:0016021//integral component of membrane;GO:0031224//intrinsic component of membrane;GO:0016020//membrane;GO:0046914//transition metal ion binding;GO:1901363//heterocyclic compound binding;GO:0005506//iron ion binding;GO:0003824//catalytic activity;GO:0043169//cation binding;GO:0046906//tetrapyrrole binding;GO:0016491//oxidoreductase activity;GO:0020037//heme binding;GO:0005488//binding;GO:0046…
1.14.11.13 GA2ox
CMV_012477	gibberellin 2beta-dioxygenase	3.98	4.01	3.79	1.09	1.09	1.19	76.85	69.69	71.32	-1.77635	3.08656e-07	3.8316	1.6078e-135	5.56441	7.84689e-116	XP_023897345.1|1.2e-176|2-oxoglutarate-dependent dioxygenase AOP2-like [Quercus suber]	K04125//gibberellin 2beta-dioxygenase [EC:1.14.11.13]+ko00904//Diterpenoid biosynthesis+ko01110//Biosynthesis of secondary metabolites;K05282//gibberellin-44 dioxygenase [EC:1.14.11.12]+ko00904//Diterpenoid biosynthesis+ko01100//Metabolic pathways+ko01110//Biosynthesis of secondary metabolites	GO:0046872//metal ion binding;GO:0043169//cation binding;GO:0016491//oxidoreductase activity;GO:0005488//binding;GO:0003824//catalytic activity;GO:0051213//dioxygenase activity;GO:0043167//ion binding;
CMV_019677	gibberellin 3beta-dioxygenase	19.79	21.4	19.84	4.38	3.95	4.27	11.96	12.96	12.38	-2.54239	6.02988e-174	-1.51233	2.4548e-73	0.981245	1.19768e-18	KZM86253.1|1.4e-16|hypothetical protein DCAR_023387 [Daucus carota subsp. sativus]	K17964//leucine-rich PPR motif-containing protein, mitochondrial;K11838//ubiquitin carboxyl-terminal hydrolase 7 [EC:3.4.19.12];K04125//gibberellin 2beta-dioxygenase [EC:1.14.11.13]+ko00904//Diterpenoid biosynthesis+ko01110//Biosynthesis of secondary metabolites;K12879//THO complex subunit 2+ko03040//Spliceosome+ko03013//RNA transport;K20538//mitogen-activated protein kinase 8 [EC:2.7.11.24]+ko04…
CMV_025172	gibberellin 4beta-dioxygenase	127.26	132.55	129.89	70.14	67.97	66.6	39.51	40.39	39.5	-0.93768	5.3668e-81	-2.07325	3.94809e-207	-1.18502	2.92012e-71	XP_023905343.1|2.4e-183|gibberellin 2-beta-dioxygenase 1 [Quercus suber]	K04125//gibberellin 2beta-dioxygenase [EC:1.14.11.13]+ko00904//Diterpenoid biosynthesis+ko01110//Biosynthesis of secondary metabolites	GO:0016042//lipid catabolic process;GO:0016054//organic acid catabolic process;GO:0044282//small molecule catabolic process;GO:0019752//carboxylic acid metabolic process;GO:0009987//cellular process;GO:0016101//diterpenoid metabolic process;GO:0044281//small molecule metabolic process;GO:0010817//regulation of hormone levels;GO:0044255//cellular lipid metabolic process;GO:0044237//cellular metabo…
2.5.1.6 SAMS
CMV_007416	S-adenosylmethionine synthetase	101.85	99.65	105.29	28.19	27.58	25.25	16.61	18.49	18.43	-1.93089	0	-2.89099	0	-1.00938	3.34803e-43	XP_023914387.1|1.8e-142|S-adenosylmethionine synthase 1 [Quercus suber]	K00789//S-adenosylmethionine synthetase [EC:2.5.1.6]+ko01230//Biosynthesis of amino acids+ko01100//Metabolic pathways+ko01110//Biosynthesis of secondary metabolites+ko00270//Cysteine and methionine metabolism;K00789//S-adenosylmethionine synthetase [EC:2.5.1.6]+ko01230//Biosynthesis of amino acids+ko01100//Metabolic pathways+ko01110//Biosynthesis of secondary metabolites+ko00270//Cysteine and met…	GO:0008152//metabolic process;GO:0044281//small molecule metabolic process;GO:0009058//biosynthetic process;GO:0044272//sulfur compound biosynthetic process;GO:0044249//cellular biosynthetic process;GO:0017144//drug metabolic process;GO:0046500//S-adenosylmethionine metabolic process;GO:0006790//sulfur compound metabolic process;GO:0009987//cellular process;GO:0006556//S-adenosylmethionine biosyn…
CMV_023502	S-adenosylmethionine synthetase	783.27	809.52	812.95	119.53	117.9	123.93	351.37	344.96	337.32	-2.74459	0	-1.58823	0	1.10714	1.65083e-213	XP_023885649.1|1.4e-230|S-adenosylmethionine synthase 2 [Quercus suber]	K00789//S-adenosylmethionine synthetase [EC:2.5.1.6]+ko01230//Biosynthesis of amino acids+ko01100//Metabolic pathways+ko01110//Biosynthesis of secondary metabolites+ko00270//Cysteine and methionine metabolism	GO:0009058//biosynthetic process;GO:0044249//cellular biosynthetic process;GO:0006556//S-adenosylmethionine biosynthetic process;GO:0006730//one-carbon metabolic process;GO:0006790//sulfur compound metabolic process;GO:0044272//sulfur compound biosynthetic process;GO:0044237//cellular metabolic process;GO:0044281//small molecule metabolic process;GO:0071704//organic substance metabolic process;GO…
4.4.1.14 ACS
CMV_008089	1-aminocyclopropane-1-carboxylate synthase	0.91	0.99	0.95	3.56	3.71	3.73	2.65	2.33	2.1	1.90961	2.46269e-14	0.924442	0.00573299	-1.03552	4.35317e-07	XP_023914357.1|2.3e-38|uncharacterized protein LOC112025909 [Quercus suber]	K14326//regulator of nonsense transcripts 1 [EC:3.6.4.-]+ko03015//mRNA surveillance pathway+ko03013//RNA transport;K05658//ATP-binding cassette, subfamily B (MDR/TAP), member 1 [EC:7.6.2.2]+ko02010//ABC transporters;K01762//1-aminocyclopropane-1-carboxylate synthase [EC:4.4.1.14]+ko01100//Metabolic pathways+ko01110//Biosynthesis of secondary metabolites+ko00270//Cysteine and methionine metabolism…
1.14.17.4 ACO
CMV_004571	aminocyclopropanecarboxylate oxidase	0.97	0.82	0.78	6.64	6.82	9.67	44.93	43.14	46.46	3.17814	8.17651e-22	5.36708	1.27354e-78	2.13264	1.72261e-65	XP_023913870.1|2.3e-183|1-aminocyclopropane-1-carboxylate oxidase 1-like [Quercus suber]	K05933//aminocyclopropanecarboxylate oxidase [EC:1.14.17.4]+ko01100//Metabolic pathways+ko01110//Biosynthesis of secondary metabolites+ko00270//Cysteine and methionine metabolism	GO:0043167//ion binding;GO:0046872//metal ion binding;GO:0005488//binding;GO:0043169//cation binding;GO:0016491//oxidoreductase activity;GO:0003824//catalytic activity;
CMV_019400	aminocyclopropanecarboxylate oxidase	3.87	3.49	4.2	4.73	5.02	5.26	27.32	29.33	25.16	0.910117	5.64872e-06	2.54205	1.20983e-47	1.58296	8.73298e-35	XP_023913870.1|1.6e-181|1-aminocyclopropane-1-carboxylate oxidase 1-like [Quercus suber]	K05933//aminocyclopropanecarboxylate oxidase [EC:1.14.17.4]+ko01100//Metabolic pathways+ko01110//Biosynthesis of secondary metabolites+ko00270//Cysteine and methionine metabolism;K05933//aminocyclopropanecarboxylate oxidase [EC:1.14.17.4]+ko01100//Metabolic pathways+ko01110//Biosynthesis of secondary metabolites+ko00270//Cysteine and methionine metabolism	GO:0003824//catalytic activity;GO:0005488//binding;GO:0016491//oxidoreductase activity;GO:0043167//ion binding;GO:0046872//metal ion binding;GO:0043169//cation binding;
CMV_024681	aminocyclopropanecarboxylate oxidase	0.25	0.17	0.42	0.79	0.97	0.98	7.51	7.37	6.58	1.56164	0.0208339	4.16187	2.59081e-16	2.52331	3.62834e-14	XP_023885262.1|1.4e-180|1-aminocyclopropane-1-carboxylate oxidase [Quercus suber]	K05933//aminocyclopropanecarboxylate oxidase [EC:1.14.17.4]+ko01100//Metabolic pathways+ko01110//Biosynthesis of secondary metabolites+ko00270//Cysteine and methionine metabolism	GO:0043167//ion binding;GO:0003824//catalytic activity;GO:0016491//oxidoreductase activity;GO:0046872//metal ion binding;GO:0005488//binding;GO:0043169//cation binding;
CYP90C1
CMV_006818		24.05	22.95	24.43	4.94	5.51	5.04	18.57	18.56	17.86	-2.21098	1.72897e-79	-0.747561	3.919e-13	1.41508	4.5826e-28	XP_023888813.1|1.4e-272|3-epi-6-deoxocathasterone 23-monooxygenase-like isoform X1 [Quercus suber]	K12637//3-epi-6-deoxocathasterone 23-monooxygenase [EC:1.14.14.147]+ko00905//Brassinosteroid biosynthesis+ko01100//Metabolic pathways+ko01110//Biosynthesis of secondary metabolites	GO:0016491//oxidoreductase activity;GO:0003824//catalytic activity;GO:0046872//metal ion binding;GO:0005488//binding;GO:0043169//cation binding;GO:0016705//oxidoreductase activity, acting on paired donors, with incorporation or reduction of molecular oxygen;GO:0020037//heme binding;GO:0097159//organic cyclic compound binding;GO:0004497//monooxygenase activity;GO:1901363//heterocyclic compound bin…
CMV_019866		9.51	9.21	8.54	9.57	10.22	9.31	1.66	1.14	1.44	0.608626	2.86689e-06	-2.51023	3.88581e-23	-3.17333	8.91263e-55	XP_023891208.1|8.3e-262|3-epi-6-deoxocathasterone 23-monooxygenase [Quercus suber]	K12638//3-epi-6-deoxocathasterone 23-monooxygenase [EC:1.14.14.147]+ko00905//Brassinosteroid biosynthesis+ko01100//Metabolic pathways+ko01110//Biosynthesis of secondary metabolites;K12638//3-epi-6-deoxocathasterone 23-monooxygenase [EC:1.14.14.147]+ko00905//Brassinosteroid biosynthesis+ko01100//Metabolic pathways+ko01110//Biosynthesis of secondary metabolites;K12638//3-epi-6-deoxocathasterone 23-…	GO:0008610//lipid biosynthetic process;GO:0007275//multicellular organism development;GO:0010817//regulation of hormone levels;GO:0048856//anatomical structure development;GO:1901615//organic hydroxy compound metabolic process;GO:0006629//lipid metabolic process;GO:0008202//steroid metabolic process;GO:1901362//organic cyclic compound biosynthetic process;GO:0042446//hormone biosynthetic process;…
1.13.11.12 LOX
CMV_004847	lipoxygenase	1.62	2.04	2.15	0	0	0.04	9.79	10.01	10.35	-6.35745	1.33952e-14	1.99201	1.404e-35	8.3509	1.86753e-23	XP_015873266.1|0.0e+00|linoleate 13S-lipoxygenase 2-1, chloroplastic-like [Ziziphus jujuba]	K00454//lipoxygenase [EC:1.13.11.12]+ko00591//Linoleic acid metabolism+ko00592//alpha-Linolenic acid metabolism+ko01100//Metabolic pathways+ko01110//Biosynthesis of secondary metabolites;K00454//lipoxygenase [EC:1.13.11.12]+ko00591//Linoleic acid metabolism+ko00592//alpha-Linolenic acid metabolism+ko01100//Metabolic pathways+ko01110//Biosynthesis of secondary metabolites;K00454//lipoxygenase [EC:…	GO:0006082//organic acid metabolic process;GO:0006631//fatty acid metabolic process;GO:0031408//oxylipin biosynthetic process;GO:0009987//cellular process;GO:0006629//lipid metabolic process;GO:0016053//organic acid biosynthetic process;GO:0044249//cellular biosynthetic process;GO:0008610//lipid biosynthetic process;GO:0046394//carboxylic acid biosynthetic process;GO:1901576//organic substance bi…
CMV_008294	lipoxygenase	0.35	0.47	0.34	2.81	2.95	3.37	17.63	15.47	17.56	3.00409	9.83908e-32	5.09582	2.78174e-110	2.04045	2.57822e-85	XP_023907252.1|0.0e+00|linoleate 13S-lipoxygenase 3-1, chloroplastic-like [Quercus suber]	K00454//lipoxygenase [EC:1.13.11.12]+ko00591//Linoleic acid metabolism+ko00592//alpha-Linolenic acid metabolism+ko01100//Metabolic pathways+ko01110//Biosynthesis of secondary metabolites;K00454//lipoxygenase [EC:1.13.11.12]+ko00591//Linoleic acid metabolism+ko00592//alpha-Linolenic acid metabolism+ko01100//Metabolic pathways+ko01110//Biosynthesis of secondary metabolites;K00454//lipoxygenase [EC:…	GO:0019752//carboxylic acid metabolic process;GO:0006631//fatty acid metabolic process;GO:0031407//oxylipin metabolic process;GO:0044237//cellular metabolic process;GO:0009987//cellular process;GO:0071704//organic substance metabolic process;GO:0016053//organic acid biosynthetic process;GO:0044255//cellular lipid metabolic process;GO:0031408//oxylipin biosynthetic process;GO:0044283//small molecu…
CMV_008295	lipoxygenase	0.74	1.17	1.34	1.69	2.11	2.3	41.9	42.09	40.63	0.891088	0.000179473	4.87576	1.25865e-237	3.9351	3.34984e-280	XP_023907252.1|0.0e+00|linoleate 13S-lipoxygenase 3-1, chloroplastic-like [Quercus suber]	K00454//lipoxygenase [EC:1.13.11.12]+ko00591//Linoleic acid metabolism+ko00592//alpha-Linolenic acid metabolism+ko01100//Metabolic pathways+ko01110//Biosynthesis of secondary metabolites	GO:1901576//organic substance biosynthetic process;GO:0008610//lipid biosynthetic process;GO:0009695//jasmonic acid biosynthetic process;GO:0006082//organic acid metabolic process;GO:0006631//fatty acid metabolic process;GO:0071704//organic substance metabolic process;GO:0043436//oxoacid metabolic process;GO:0044237//cellular metabolic process;GO:0044238//primary metabolic process;GO:0065008//reg…
CMV_013011	lipoxygenase	3.93	4.38	4.67	1.48	1.25	1.85	18.05	16.01	16.44	-1.6156	6.51169e-15	1.5883	2.26361e-31	3.1591	6.41723e-81	XP_008363321.2|1.4e-274|PREDICTED: linoleate 13S-lipoxygenase 2-1, chloroplastic-like, partial [Malus domestica]	K00454//lipoxygenase [EC:1.13.11.12]+ko00591//Linoleic acid metabolism+ko00592//alpha-Linolenic acid metabolism+ko01100//Metabolic pathways+ko01110//Biosynthesis of secondary metabolites;K00454//lipoxygenase [EC:1.13.11.12]+ko00591//Linoleic acid metabolism+ko00592//alpha-Linolenic acid metabolism+ko01100//Metabolic pathways+ko01110//Biosynthesis of secondary metabolites;K00454//lipoxygenase [EC:…	GO:0009987//cellular process;GO:0032787//monocarboxylic acid metabolic process;GO:0009058//biosynthetic process;GO:1901576//organic substance biosynthetic process;GO:0055114//oxidation-reduction process;GO:0044283//small molecule biosynthetic process;GO:0031407//oxylipin metabolic process;GO:0046394//carboxylic acid biosynthetic process;GO:0019752//carboxylic acid metabolic process;GO:0044238//pr…
4.2.1.92 AOS
CMV_001161	hydroperoxide dehydratase	65.9	70.31	64.34	26.31	30.5	26.79	16.81	14.96	16.02	-1.28281	6.08649e-102	-2.39163	1.64413e-192	-1.15835	1.169e-41	XP_023918296.1|5.2e-251|allene oxide synthase 3-like [Quercus suber]	K01723//hydroperoxide dehydratase [EC:4.2.1.92]+ko00592//alpha-Linolenic acid metabolism+ko01100//Metabolic pathways+ko01110//Biosynthesis of secondary metabolites;K01723//hydroperoxide dehydratase [EC:4.2.1.92]+ko00592//alpha-Linolenic acid metabolism+ko01100//Metabolic pathways+ko01110//Biosynthesis of secondary metabolites	GO:0005506//iron ion binding;GO:0043169//cation binding;GO:0004497//monooxygenase activity;GO:0020037//heme binding;GO:0005488//binding;GO:0046914//transition metal ion binding;GO:0046872//metal ion binding;GO:0016491//oxidoreductase activity;GO:0003824//catalytic activity;GO:0097159//organic cyclic compound binding;GO:0046906//tetrapyrrole binding;GO:1901363//heterocyclic compound binding;GO:004…
5.3.99.6 AOC
CMV_014827	allene oxide cyclase	18.34	18.08	20.86	61.6	62.35	59.55	256.56	274.07	251.99	1.66955	8.26846e-48	3.41019	4.85869e-236	1.69132	1.48533e-147	XP_023903795.1|1.7e-101|allene oxide cyclase, chloroplastic-like [Quercus suber]	K10525//allene oxide cyclase [EC:5.3.99.6]+ko00592//alpha-Linolenic acid metabolism+ko01100//Metabolic pathways+ko01110//Biosynthesis of secondary metabolites	GO:0044237//cellular metabolic process;GO:0009987//cellular process;GO:0010817//regulation of hormone levels;GO:0042446//hormone biosynthetic process;GO:0042445//hormone metabolic process;GO:0006082//organic acid metabolic process;GO:0016053//organic acid biosynthetic process;GO:0071704//organic substance metabolic process;GO:0008152//metabolic process;GO:0065008//regulation of biological quality…
1.3.1.42 OPR
CMV_005512	12-oxophytodienoic acid reductase	1.63	2.13	2.18	4.6	3.51	3.9	8.07	8.27	11.39	1.01006	0.000215102	1.84569	1.55263e-11	0.787246	9.46317e-05	XP_023920875.1|2.0e-199|12-oxophytodienoate reductase 2-like isoform X1 [Quercus suber]	K05894//12-oxophytodienoic acid reductase [EC:1.3.1.42]+ko00592//alpha-Linolenic acid metabolism+ko01100//Metabolic pathways+ko01110//Biosynthesis of secondary metabolites
CMV_006864	13-oxophytodienoic acid reductase	12.75	14.7	12.75	8.55	7.97	10.06	3.82	3.73	4.06	-0.60405	8.90256e-06	-2.14949	7.52821e-28	-1.59616	4.12345e-17	XP_023920857.1|2.5e-205|12-oxophytodienoate reductase 2-like [Quercus suber]	K05894//12-oxophytodienoic acid reductase [EC:1.3.1.42]+ko00592//alpha-Linolenic acid metabolism+ko01100//Metabolic pathways+ko01110//Biosynthesis of secondary metabolites
CMV_022749	14-oxophytodienoic acid reductase	1.61	1.62	1.36	2.59	2.1	2.82	1.27	0.93	0.9	0.692497	0.000638693	-0.931235	0.00207762	-1.67644	6.56246e-13	XP_016652446.1|0.0e+00|PREDICTED: LOW QUALITY PROTEIN: DNA polymerase-like [Prunus mume]	K10760//adenylate dimethylallyltransferase (cytokinin synthase) [EC:2.5.1.27 2.5.1.112]+ko00908//Zeatin biosynthesis+ko01100//Metabolic pathways+ko01110//Biosynthesis of secondary metabolites
CYP735A
CMV_020098		23.86	26.62	23.25	0.46	0.98	0.78	0.37	0.37	0.58	-5.01797	1.20958e-104	-6.1069	1.47032e-91	-1.12452	0.0323606	XP_023914304.1|5.5e-296|cytokinin hydroxylase-like [Quercus suber]	K10717//cytokinin trans-hydroxylase+ko00908//Zeatin biosynthesis+ko01100//Metabolic pathways+ko01110//Biosynthesis of secondary metabolites	GO:0020037//heme binding;GO:0016491//oxidoreductase activity;GO:0016705//oxidoreductase activity, acting on paired donors, with incorporation or reduction of molecular oxygen;GO:0046906//tetrapyrrole binding;GO:1901363//heterocyclic compound binding;GO:0097159//organic cyclic compound binding;GO:0003824//catalytic activity;GO:0046914//transition metal ion binding;GO:0043169//cation binding;GO:000…

## Sheet: Sheet1
Table S7. Differentially expressed genes involved in pathways related to plant hormone signal transduction
gene_ID	gene name	1M-1_fpkm	1M-2_fpkm	1M-3_fpkm	2M-1_fpkm	2M-2_fpkm	2M-3_fpkm	4M-1_fpkm	4M-2_fpkm	4M-3_fpkm	2Mvs1M_log2FoldChange	2Mvs1M_padj	4Mvs1M_log2FoldChange	4Mvs1M_padj	4Mvs2M_log2FoldChange	4Mvs2M_padj	Gene_description-Nr	Gene_description-Kegg Orthology	Gene_description-GO	Gene_description-PRG
AUX1
CMV_028596	auxin influx carrier (AUX1 LAX family)	0.27	0.16	0.32	0.06	0	0.06	2.64	0.99	1.8	-2.11537	0.0391076	2.37031	4.44089e-05	4.57617	1.01024e-07	XP_018821839.1|6.9e-261|PREDICTED: auxin transporter-like protein 1 [Juglans regia]	K13946//auxin influx carrier (AUX1 LAX family)+ko04075//Plant hormone signal transduction	GO:0016020//membrane;GO:0031224//intrinsic component of membrane;GO:0016021//integral component of membrane;
TIR1
CMV_000316	transport inhibitor response 1	27.72	28.95	30.72	120.02	116.09	113.02	70.02	70.59	66.69	1.98657	0	0.872294	5.41706e-44	-1.16361	8.13165e-198	XP_023884838.1|0.0e+00|transport inhibitor response 1-like protein [Quercus suber]	K14485//transport inhibitor response 1+ko04075//Plant hormone signal transduction		Oryza sativa Japonica Group Os11g0462900 (Os11g0462900) mRNA, complete cds
CMV_003318	transport inhibitor response 2	2.77	3.21	3.35	4.43	5.44	5.11	11.13	10.92	9.01	0.667625	0.000132726	1.35623	1.38225e-13	0.639973	4.64827e-06	XP_023908880.1|0.0e+00|protein TRANSPORT INHIBITOR RESPONSE 1-like isoform X1 [Quercus suber]	K14485//transport inhibitor response 1+ko04075//Plant hormone signal transduction		RNI-like superfamily protein (best arabidopsis hit)
AUXIAA
CMV_010742	auxin-responsive protein IAA	0.52	1.18	0.91	0	0.27	0	8.85	7.32	10.41	-2.58326	0.00844285	2.91582	3.64824e-11	5.56868	3.5136e-12	XP_023916001.1|5.6e-120|auxin-responsive protein IAA1-like [Quercus suber]	K14484//auxin-responsive protein IAA+ko04075//Plant hormone signal transduction	GO:0023052//signaling;GO:0080090//regulation of primary metabolic process;GO:0050896//response to stimulus;GO:0031326//regulation of cellular biosynthetic process;GO:0071365//cellular response to auxin stimulus;GO:0009755//hormone-mediated signaling pathway;GO:0050794//regulation of cellular process;GO:0009733//response to auxin;GO:0071310//cellular response to organic substance;GO:0009725//respo…
CMV_011136	auxin-responsive protein IAA	44.58	44.19	48.25	3.78	4.24	3	14.6	9.85	10.17	-3.61903	2.53849e-74	-2.33528	1.46032e-43	1.23724	1.10218e-05	XP_023899219.1|1.8e-106|auxin-responsive protein IAA4-like [Quercus suber]	K14484//auxin-responsive protein IAA+ko04075//Plant hormone signal transduction	GO:0010033//response to organic substance;GO:0031323//regulation of cellular metabolic process;GO:0031326//regulation of cellular biosynthetic process;GO:0042221//response to chemical;GO:0007165//signal transduction;GO:0051171//regulation of nitrogen compound metabolic process;GO:0009725//response to hormone;GO:0065007//biological regulation;GO:0070887//cellular response to chemical stimulus;GO:0…
CMV_016513	auxin-responsive protein IAA	131.01	136.41	129.95	26.27	26.16	26.55	95.36	93.62	93.84	-2.35263	0	-0.862658	5.29155e-87	1.44086	2.81836e-161	XP_023885470.1|3.6e-204|auxin-responsive protein IAA9-like [Quercus suber]	K14484//auxin-responsive protein IAA+ko04075//Plant hormone signal transduction;K14484//auxin-responsive protein IAA+ko04075//Plant hormone signal transduction	GO:0071310//cellular response to organic substance;GO:0007154//cell communication;GO:2001141//regulation of RNA biosynthetic process;GO:0051716//cellular response to stimulus;GO:0010033//response to organic substance;GO:0051171//regulation of nitrogen compound metabolic process;GO:0050896//response to stimulus;GO:0032870//cellular response to hormone stimulus;GO:0019219//regulation of nucleobase-…
CMV_020659	auxin-responsive protein IAA	18.83	21.56	18.03	1.19	1.22	1.71	6.24	5.86	4.57	-3.85223	4.24817e-106	-2.19945	9.16106e-60	1.60702	4.51994e-12	XP_023875844.1|2.5e-194|auxin-responsive protein IAA26-like [Quercus suber]	K14484//auxin-responsive protein IAA+ko04075//Plant hormone signal transduction;K14484//auxin-responsive protein IAA+ko04075//Plant hormone signal transduction;K14484//auxin-responsive protein IAA+ko04075//Plant hormone signal transduction	GO:0071310//cellular response to organic substance;GO:1903506//regulation of nucleic acid-templated transcription;GO:0009725//response to hormone;GO:0042221//response to chemical;GO:0051716//cellular response to stimulus;GO:0032870//cellular response to hormone stimulus;GO:0010468//regulation of gene expression;GO:0050794//regulation of cellular process;GO:0010556//regulation of macromolecule bio…
CMV_025509	auxin-responsive protein IAA	6	7.14	6.25	4.57	2.98	3.72	27.73	27.32	31.44	-0.585201	0.00863036	2.06589	5.39345e-38	2.6049	3.60202e-60	XP_023874016.1|1.1e-85|auxin-responsive protein IAA27-like [Quercus suber]	K14484//auxin-responsive protein IAA+ko04075//Plant hormone signal transduction;K14484//auxin-responsive protein IAA+ko04075//Plant hormone signal transduction	GO:0050794//regulation of cellular process;GO:0065007//biological regulation;GO:0051716//cellular response to stimulus;GO:0009734//auxin-activated signaling pathway;GO:0009719//response to endogenous stimulus;GO:0009755//hormone-mediated signaling pathway;GO:0032870//cellular response to hormone stimulus;GO:0009725//response to hormone;GO:0031323//regulation of cellular metabolic process;GO:00708…
CMV_030016	auxin-responsive protein IAA	18.63	14.75	20.05	3.94	2.5	2.51	1.26	1.47	1.08	-2.55359	5.57405e-21	-4.09153	1.48745e-26	-1.5775	0.00225189	XP_023908508.1|1.2e-88|auxin-responsive protein IAA4-like [Quercus suber]	K14484//auxin-responsive protein IAA+ko04075//Plant hormone signal transduction	GO:0071365//cellular response to auxin stimulus;GO:0009734//auxin-activated signaling pathway;GO:0031323//regulation of cellular metabolic process;GO:1903506//regulation of nucleic acid-templated transcription;GO:0060255//regulation of macromolecule metabolic process;GO:0009987//cellular process;GO:0050789//regulation of biological process;GO:0050896//response to stimulus;GO:2000112//regulation o…
ARF
CMV_006850	auxin response factor	1.25	1.2	1.18	0.58	0.61	0.26	3.39	3.18	3.66	-1.31025	0.000204952	1.11076	7.43293e-06	2.38258	1.17148e-16	XP_023921511.1|0.0e+00|auxin response factor 4 isoform X2 [Quercus suber]	K14486//auxin response factor+ko04075//Plant hormone signal transduction;K14486//auxin response factor+ko04075//Plant hormone signal transduction	GO:0031323//regulation of cellular metabolic process;GO:0009987//cellular process;GO:2001141//regulation of RNA biosynthetic process;GO:0050896//response to stimulus;GO:0071495//cellular response to endogenous stimulus;GO:0019219//regulation of nucleobase-containing compound metabolic process;GO:0023052//signaling;GO:2000112//regulation of cellular macromolecule biosynthetic process;GO:0019222//r…
CMV_014913	auxin response factor	20.51	19.31	20.98	12.9	13.06	12.18	8.69	8.63	9.18	-0.736488	2.30953e-24	-1.61582	2.26078e-63	-0.92896	1.0013e-24	XP_023925213.1|0.0e+00|auxin response factor 18-like [Quercus suber]	K14486//auxin response factor+ko04075//Plant hormone signal transduction;K14486//auxin response factor+ko04075//Plant hormone signal transduction	GO:0051252//regulation of RNA metabolic process;GO:1903506//regulation of nucleic acid-templated transcription;GO:0007165//signal transduction;GO:0019222//regulation of metabolic process;GO:0031323//regulation of cellular metabolic process;GO:0050789//regulation of biological process;GO:0042221//response to chemical;GO:0065007//biological regulation;GO:0050896//response to stimulus;GO:0023052//si…
CMV_022431	auxin response factor	2.67	2.45	2.86	12.78	11.72	11.29	0.87	0.72	0.91	2.13953	1.63763e-87	-2.00836	5.19185e-17	-4.20181	2.23412e-150	XP_023900074.1|0.0e+00|auxin response factor 5 isoform X1 [Quercus suber]	K14486//auxin response factor+ko04075//Plant hormone signal transduction;K14486//auxin response factor+ko04075//Plant hormone signal transduction	GO:0006355//regulation of transcription, DNA-templated;GO:0050794//regulation of cellular process;GO:0010556//regulation of macromolecule biosynthetic process;GO:0019222//regulation of metabolic process;GO:0050789//regulation of biological process;GO:0071310//cellular response to organic substance;GO:2000112//regulation of cellular macromolecule biosynthetic process;GO:0009719//response to endoge…
SAUR
CMV_015940	SAUR family protein	25.81	29.65	34.79	0	0.31	0.93	20.6	15.54	17.91	-5.73373	7.13253e-21	-1.07288	4.37778e-06	4.73201	1.76535e-12	XP_023929811.1|1.1e-58|auxin-induced protein 6B [Quercus suber]	K07441//beta-1,4-N-acetylglucosaminyltransferase [EC:2.4.1.141]+ko00510//N-Glycan biosynthesis+ko01100//Metabolic pathways;K14488//SAUR family protein+ko04075//Plant hormone signal transduction	GO:0009725//response to hormone;GO:0009733//response to auxin;GO:0009719//response to endogenous stimulus;GO:0050896//response to stimulus;GO:0010033//response to organic substance;GO:0042221//response to chemical;
CMV_020676	SAUR family protein	30.09	30.59	30.92	14.42	14.77	13.66	12.76	13.3	14.06	-0.708658	5.97012e-27	-1.28275	3.42288e-51	-0.623672	5.72363e-15		K14488//SAUR family protein+ko04075//Plant hormone signal transduction
CMV_029709	SAUR family protein	21.32	24.28	22.47	6.15	5.76	6.91	52.31	54.34	52.65	-1.84787	2.68791e-19	0.869256	2.46508e-09	2.67203	1.17762e-49	XP_023911207.1|1.0e-92|auxin-responsive protein SAUR36-like [Quercus suber]	K14488//SAUR family protein+ko04075//Plant hormone signal transduction	GO:0042221//response to chemical;GO:0010033//response to organic substance;GO:0050896//response to stimulus;GO:0009725//response to hormone;GO:0009719//response to endogenous stimulus;GO:0009733//response to auxin;
CRE1
CMV_012167	arabidopsis histidine kinase 2/3/4 (cytokinin receptor)	2.2	2	2.06	4.04	4.46	3.88	15.51	15.15	15.92	0.973746	6.38371e-15	2.48855	1.41978e-108	1.4656	1.14758e-72	XP_018849894.1|0.0e+00|PREDICTED: histidine kinase 2-like isoform X1 [Juglans regia]	K14489//arabidopsis histidine kinase 2/3/4 (cytokinin receptor) [EC:2.7.13.3]+ko04075//Plant hormone signal transduction;K14489//arabidopsis histidine kinase 2/3/4 (cytokinin receptor) [EC:2.7.13.3]+ko04075//Plant hormone signal transduction;K14489//arabidopsis histidine kinase 2/3/4 (cytokinin receptor) [EC:2.7.13.3]+ko04075//Plant hormone signal transduction	GO:0031224//intrinsic component of membrane;GO:0016020//membrane;GO:0016021//integral component of membrane;GO:0016301//kinase activity;GO:0003824//catalytic activity;GO:0016773//phosphotransferase activity, alcohol group as acceptor;GO:0000155//phosphorelay sensor kinase activity;GO:0016775//phosphotransferase activity, nitrogenous group as acceptor;GO:0004672//protein kinase activity;GO:0140096…
AHP
CMV_012945	histidine-containing phosphotransfer peotein	74.23	67.44	64.86	20.08	19.51	19.55	51.21	56.41	52.12	-1.80143	3.54534e-89	-0.736586	2.01255e-16	1.01588	1.15654e-25	XP_023902361.1|8.0e-79|histidine-containing phosphotransfer protein 1-like [Quercus suber]	K14490//histidine-containing phosphotransfer peotein+ko04075//Plant hormone signal transduction;K14490//histidine-containing phosphotransfer peotein+ko04075//Plant hormone signal transduction;K14490//histidine-containing phosphotransfer peotein+ko04075//Plant hormone signal transduction	GO:0007154//cell communication;GO:0050794//regulation of cellular process;GO:0023052//signaling;GO:0050896//response to stimulus;GO:0000160//phosphorelay signal transduction system;GO:0065007//biological regulation;GO:0035556//intracellular signal transduction;GO:0051716//cellular response to stimulus;GO:0009987//cellular process;GO:0050789//regulation of biological process;GO:0007165//signal tra…
B-ARR
CMV_003385	two-component response regulator ARR-B family	4.77	4.1	4.14	15.42	15.26	16.92	25.36	22.95	24.07	1.85659	1.05136e-52	2.09933	3.3646e-54	0.193747	0.0191019	XP_023922783.1|0.0e+00|two-component response regulator ARR11 [Quercus suber]	K14491//two-component response regulator ARR-B family+ko04075//Plant hormone signal transduction	GO:0007165//signal transduction;GO:0000160//phosphorelay signal transduction system;GO:0009987//cellular process;GO:0050896//response to stimulus;GO:0023052//signaling;GO:0050789//regulation of biological process;GO:0051716//cellular response to stimulus;GO:0050794//regulation of cellular process;GO:0065007//biological regulation;GO:0007154//cell communication;GO:0035556//intracellular signal tra…
CMV_010096	two-component response regulator ARR-B family	40.81	38.19	39.5	129.68	129.13	130.68	121.34	122.71	115.72	1.70597	6.7163e-240	1.23186	4.68696e-76	-0.523357	5.90839e-36	XP_023921576.1|1.8e-217|transcription factor HHO6-like [Quercus suber]	K14491//two-component response regulator ARR-B family+ko04075//Plant hormone signal transduction	GO:0043231//intracellular membrane-bounded organelle;GO:0043229//intracellular organelle;GO:0043227//membrane-bounded organelle;GO:0005622//intracellular;GO:0043226//organelle;GO:0005634//nucleus;GO:0097159//organic cyclic compound binding;GO:0003676//nucleic acid binding;GO:0005488//binding;GO:0003677//DNA binding;GO:1901363//heterocyclic compound binding;
CMV_010356	two-component response regulator ARR-B family	94.09	100.72	94.52	50.35	50.53	55.16	57.3	60.12	54.28	-0.802456	5.90066e-78	-1.17128	2.05281e-101	-0.418292	1.1301e-15	XP_023920983.1|2.4e-226|protein PHR1-LIKE 1-like isoform X1 [Quercus suber]	K01940//argininosuccinate synthase [EC:6.3.4.5]+ko00250//Alanine, aspartate and glutamate metabolism+ko00220//Arginine biosynthesis+ko01230//Biosynthesis of amino acids+ko01100//Metabolic pathways+ko01110//Biosynthesis of secondary metabolites;K14491//two-component response regulator ARR-B family+ko04075//Plant hormone signal transduction;K01940//argininosuccinate synthase [EC:6.3.4.5]+ko00250//A…
CMV_011461	two-component response regulator ARR-B family	1.14	1.77	2.05	5.83	7.77	6.85	0.49	0.91	0.57	2.01584	1.59663e-14	-1.64028	0.00208134	-3.73335	1.23308e-26	XP_023898661.1|8.2e-203|probable transcription factor KAN2 isoform X2 [Quercus suber]	K22218//protein-tyrosine sulfotransferase [EC:2.8.2.20];K14491//two-component response regulator ARR-B family+ko04075//Plant hormone signal transduction;K22218//protein-tyrosine sulfotransferase [EC:2.8.2.20];K14491//two-component response regulator ARR-B family+ko04075//Plant hormone signal transduction	GO:0043226//organelle;GO:0043227//membrane-bounded organelle;GO:0005634//nucleus;GO:0043231//intracellular membrane-bounded organelle;GO:0043229//intracellular organelle;GO:0005622//intracellular;GO:0003677//DNA binding;GO:1901363//heterocyclic compound binding;GO:0003676//nucleic acid binding;GO:0097159//organic cyclic compound binding;GO:0005488//binding;
A-ARR
CMV_005048	two-component response regulator ARR-A family	12.36	14.37	14.36	8.27	7.15	8.59	3.82	5.9	4.12	-0.778036	3.92749e-05	-1.91578	2.9067e-13	-1.18893	5.96564e-06	XP_023887206.1|3.4e-106|two-component response regulator ARR5-like [Quercus suber]	K14492//two-component response regulator ARR-A family+ko04075//Plant hormone signal transduction	GO:0035556//intracellular signal transduction;GO:0065007//biological regulation;GO:0050794//regulation of cellular process;GO:0050789//regulation of biological process;GO:0050896//response to stimulus;GO:0007165//signal transduction;GO:0051716//cellular response to stimulus;GO:0007154//cell communication;GO:0000160//phosphorelay signal transduction system;GO:0009987//cellular process;GO:0023052//…
GID1
CMV_003436	gibberellin receptor GID1	34.01	36.41	38.17	1.09	0.84	1.01	2.8	2.42	3.51	-5.16162	3.99059e-93	-3.98921	4.17522e-106	1.13864	0.00377339	XP_023897406.1|1.5e-185|probable carboxylesterase 15 [Quercus suber]	K14493//gibberellin receptor GID1 [EC:3.-.-.-]+ko04075//Plant hormone signal transduction	GO:0003824//catalytic activity;GO:0016787//hydrolase activity;
CMV_012430	gibberellin receptor GID2	7	6.24	8.18	1.35	1.19	1.02	2.91	2.09	4.06	-2.56061	1.73709e-18	-1.59225	1.46098e-08	0.92224	0.0165001	XP_018830611.1|5.4e-127|PREDICTED: carboxylesterase 1-like [Juglans regia]	K14493//gibberellin receptor GID1 [EC:3.-.-.-]+ko04075//Plant hormone signal transduction;K07874//Ras-related protein Rab-1A	GO:0003824//catalytic activity;GO:0016787//hydrolase activity;
CMV_014240	gibberellin receptor GID3	29.35	27.4	29.07	2.11	1.54	1.54	11.71	13.59	9.95	-4.06701	4.69715e-85	-1.65196	7.68128e-32	2.37189	7.61316e-21	XP_023900309.1|2.5e-172|carboxylesterase 1-like [Quercus suber]	K14493//gibberellin receptor GID1 [EC:3.-.-.-]+ko04075//Plant hormone signal transduction;K20506//tuliposide A-converting enzyme [EC:4.2.99.22]	GO:0016787//hydrolase activity;GO:0003824//catalytic activity;
CMV_018002	gibberellin receptor GID4	1.49	0.93	1.65	0.18	0.23	0.27	4.64	4.27	3.69	-2.23144	3.58655e-06	1.41345	5.07383e-07	3.62766	3.16285e-20	XP_023928443.1|1.3e-189|probable carboxylesterase 8 [Quercus suber]	K14493//gibberellin receptor GID1 [EC:3.-.-.-]+ko04075//Plant hormone signal transduction;K07874//Ras-related protein Rab-1A;K20506//tuliposide A-converting enzyme [EC:4.2.99.22];K14493//gibberellin receptor GID1 [EC:3.-.-.-]+ko04075//Plant hormone signal transduction;K20506//tuliposide A-converting enzyme [EC:4.2.99.22];K07874//Ras-related protein Rab-1A	GO:0003824//catalytic activity;GO:0016787//hydrolase activity;
CMV_019444	gibberellin receptor GID5	87.92	83.76	85.42	53.11	55.36	54.66	1038.54	1032.31	1082.48	-0.631103	1.07288e-26	3.25066	0	3.83253	0	XP_023877056.1|1.8e-175|carboxylesterase 1-like [Quercus suber]	K14493//gibberellin receptor GID1 [EC:3.-.-.-]+ko04075//Plant hormone signal transduction;K07874//Ras-related protein Rab-1A;K07874//Ras-related protein Rab-1A;K14493//gibberellin receptor GID1 [EC:3.-.-.-]+ko04075//Plant hormone signal transduction	GO:0016787//hydrolase activity;GO:0003824//catalytic activity;
CMV_022636	gibberellin receptor GID6	50.34	48.73	47.89	2.66	1.55	1.99	191.21	193.19	177.78	-4.55221	5.43398e-136	1.56711	2.11013e-131	6.07283	3.29767e-265	XP_023878661.1|1.9e-180|probable carboxylesterase 15 [Quercus suber]	K14493//gibberellin receptor GID1 [EC:3.-.-.-]+ko04075//Plant hormone signal transduction	GO:0016787//hydrolase activity;GO:0003824//catalytic activity;
CMV_028096	gibberellin receptor GID7	9.37	9.67	10.32	0.6	0.26	0.69	2.24	2.11	2.17	-4.16124	3.34268e-30	-2.56667	9.9179e-23	1.56558	0.00196557	XP_023900309.1|7.1e-172|carboxylesterase 1-like [Quercus suber]	K14493//gibberellin receptor GID1 [EC:3.-.-.-]+ko04075//Plant hormone signal transduction;K07874//Ras-related protein Rab-1A	GO:0016787//hydrolase activity;GO:0003824//catalytic activity;
DELLA
CMV_002573	DELLA protein	5.14	5.39	6.01	2.24	2.73	2.22	23.41	24.32	23.53	-1.20578	1.5842e-10	1.73026	1.45875e-40	2.8897	1.34115e-88	XP_018841073.1|7.1e-257|PREDICTED: DELLA protein SLN1-like [Juglans regia]	K14494//DELLA protein+ko04075//Plant hormone signal transduction
CMV_006604	DELLA protein	13.05	11.65	12.14	8.46	8.77	7.45	5.19	4.49	5.25	-0.587973	3.15795e-09	-1.6742	1.08046e-34	-1.13601	6.02283e-19	ABG77971.1|0.0e+00|SCARECROW-like protein 1 [Castanea sativa]	K14494//DELLA protein+ko04075//Plant hormone signal transduction
CMV_006654	DELLA protein	0.15	0.3	0.14	0.51	0.43	0.52	3.26	2.93	2.73	1.28384	0.0328092	3.51067	2.17763e-14	2.16169	1.8298e-11	XP_023908700.1|0.0e+00|scarecrow-like protein 6 [Quercus suber]	K14494//DELLA protein+ko04075//Plant hormone signal transduction
CMV_006655	DELLA protein	6.68	5.8	6.53	4.06	4.36	3.79	15.34	16.52	14.84	-0.651389	1.54416e-06	0.924325	4.96449e-14	1.52743	6.52522e-40	XP_023908708.1|0.0e+00|scarecrow-like protein 22 [Quercus suber]	K14494//DELLA protein+ko04075//Plant hormone signal transduction
CMV_013609	DELLA protein	36.19	36.01	35.15	19.64	19.64	18.3	11.46	11.36	15.92	-0.910215	2.37207e-61	-1.84381	2.76671e-82	-0.981373	2.46841e-09		K14494//DELLA protein+ko04075//Plant hormone signal transduction;K14777//ATP-dependent RNA helicase DDX47/RRP3 [EC:3.6.4.13]
CMV_016382	DELLA protein	5.67	4.57	5.42	9.94	8.66	9.97	36.53	35.06	31.97	0.857175	1.82697e-15	2.35487	2.71243e-123	1.44884	1.05109e-82	XP_023891223.1|0.0e+00|SCARECROW-LIKE protein 7 isoform X1 [Quercus suber]	K14494//DELLA protein+ko04075//Plant hormone signal transduction;K14494//DELLA protein+ko04075//Plant hormone signal transduction;K14494//DELLA protein+ko04075//Plant hormone signal transduction;K14494//DELLA protein+ko04075//Plant hormone signal transduction
CMV_020379	DELLA protein	12.38	11.33	12.13	5.45	5.51	5.46	57.09	56.58	54.18	-1.1344	3.23183e-22	1.85308	8.24978e-110	2.93927	1.35162e-230	XP_023899994.1|6.8e-301|scarecrow-like protein 8 [Quercus suber]	K14777//ATP-dependent RNA helicase DDX47/RRP3 [EC:3.6.4.13];K14494//DELLA protein+ko04075//Plant hormone signal transduction	GO:0005737//cytoplasm;GO:0005622//intracellular;GO:0043229//intracellular organelle;GO:0043227//membrane-bounded organelle;GO:0043231//intracellular membrane-bounded organelle;GO:0043226//organelle;GO:0005634//nucleus;
CMV_020987	DELLA protein	1.58	1.32	1.46	0.5	0.67	0.45	4.09	3.82	4.93	-1.40891	0.000818437	1.17197	7.64024e-05	2.54787	1.91591e-13	ANJ03600.1|9.5e-282|Short-root 1 [Castanea sativa]	K14494//DELLA protein+ko04075//Plant hormone signal transduction	GO:0048856//anatomical structure development;GO:0007389//pattern specification process;GO:0032501//multicellular organismal process;GO:0048731//system development;GO:0032502//developmental process;GO:0008356//asymmetric cell division;GO:0003002//regionalization;GO:0048827//phyllome development;GO:0051301//cell division;GO:0048367//shoot system development;GO:0009987//cellular process;GO:0007275//…
TF
CMV_002563	hypothetical protein	3.31	2.34	2.83	0.92	0.43	0.88	6.71	7.56	5.57	-1.71488	2.13597e-09	0.865845	5.26995e-05	2.53944	1.03706e-23	XP_023916582.1|5.4e-248|transcription factor PIF1 [Quercus suber]	K16189//phytochrome-interacting factor 4+ko04075//Plant hormone signal transduction;K16189//phytochrome-interacting factor 4+ko04075//Plant hormone signal transduction;K16189//phytochrome-interacting factor 4+ko04075//Plant hormone signal transduction	GO:0060255//regulation of macromolecule metabolic process;GO:2000112//regulation of cellular macromolecule biosynthetic process;GO:0031323//regulation of cellular metabolic process;GO:0010556//regulation of macromolecule biosynthetic process;GO:0031326//regulation of cellular biosynthetic process;GO:0051252//regulation of RNA metabolic process;GO:0006355//regulation of transcription, DNA-template…
CMV_003972	hypothetical protein	18.93	19.77	17.04	2.54	2.29	3.13	11.43	10.7	11.43	-2.86235	4.88907e-115	-1.02672	8.90033e-25	1.78785	2.03638e-36	XP_023885533.1|2.2e-260|transcription factor UNE10 [Quercus suber]	K12126//phytochrome-interacting factor 3+ko04712//Circadian rhythm - plant+ko04075//Plant hormone signal transduction;K16189//phytochrome-interacting factor 4+ko04075//Plant hormone signal transduction;K12126//phytochrome-interacting factor 3+ko04712//Circadian rhythm - plant+ko04075//Plant hormone signal transduction;K16189//phytochrome-interacting factor 4+ko04075//Plant hormone signal transduc…	GO:0050789//regulation of biological process;GO:0051171//regulation of nitrogen compound metabolic process;GO:0051252//regulation of RNA metabolic process;GO:0010556//regulation of macromolecule biosynthetic process;GO:0031326//regulation of cellular biosynthetic process;GO:0065007//biological regulation;GO:0019219//regulation of nucleobase-containing compound metabolic process;GO:0050794//regula…
CMV_005106	hypothetical protein	10.63	10.32	9.32	0.86	0.94	1.04	2.41	2.16	2.57	-3.32284	3.92102e-65	-2.36453	3.36896e-43	0.912456	0.000761025	XP_023908024.1|6.8e-145|transcription factor bHLH137 [Quercus suber]	K04733//interleukin-1 receptor-associated kinase 4 [EC:2.7.11.1];K11253//histone H3;K12126//phytochrome-interacting factor 3+ko04712//Circadian rhythm - plant+ko04075//Plant hormone signal transduction;K04733//interleukin-1 receptor-associated kinase 4 [EC:2.7.11.1];K11253//histone H3;K12126//phytochrome-interacting factor 3+ko04712//Circadian rhythm - plant+ko04075//Plant hormone signal transduc…	GO:0010468//regulation of gene expression;GO:0050789//regulation of biological process;GO:0031326//regulation of cellular biosynthetic process;GO:0065007//biological regulation;GO:0009889//regulation of biosynthetic process;GO:0019219//regulation of nucleobase-containing compound metabolic process;GO:0080090//regulation of primary metabolic process;GO:0051252//regulation of RNA metabolic process;…
CMV_007659	hypothetical protein	14.89	15.14	15.59	6.36	6.95	6.1	66.26	64.84	66.08	-1.23712	1.75974e-17	1.74159	4.85753e-67	2.93108	3.18238e-146	XP_023881642.1|2.2e-163|transcription factor PIF1-like isoform X2 [Quercus suber]	K04733//interleukin-1 receptor-associated kinase 4 [EC:2.7.11.1];K12126//phytochrome-interacting factor 3+ko04712//Circadian rhythm - plant+ko04075//Plant hormone signal transduction;K04733//interleukin-1 receptor-associated kinase 4 [EC:2.7.11.1];K12126//phytochrome-interacting factor 3+ko04712//Circadian rhythm - plant+ko04075//Plant hormone signal transduction
CMV_009071	hypothetical protein	20.39	23.64	23.91	38.11	38.46	37.25	18.91	16.72	20.45	0.734258	5.2191e-18	-0.643414	8.91794e-07	-1.42768	2.47845e-54	XP_023901336.1|7.3e-183|transcription factor bHLH48-like [Quercus suber]	K04733//interleukin-1 receptor-associated kinase 4 [EC:2.7.11.1];K11253//histone H3;K16189//phytochrome-interacting factor 4+ko04075//Plant hormone signal transduction	GO:0031323//regulation of cellular metabolic process;GO:0065007//biological regulation;GO:0080090//regulation of primary metabolic process;GO:0050794//regulation of cellular process;GO:0060255//regulation of macromolecule metabolic process;GO:0006355//regulation of transcription, DNA-templated;GO:0019222//regulation of metabolic process;GO:0019219//regulation of nucleobase-containing compound met…
CMV_018811	hypothetical protein	1.98	3.31	2.82	5.31	4.43	5.26	1.24	1.26	1.47	0.873155	2.08801e-05	-1.3785	4.10078e-05	-2.30953	2.50669e-21	XP_023876792.1|1.6e-271|transcription factor bHLH62-like [Quercus suber]	K11253//histone H3;K04733//interleukin-1 receptor-associated kinase 4 [EC:2.7.11.1];K12126//phytochrome-interacting factor 3+ko04712//Circadian rhythm - plant+ko04075//Plant hormone signal transduction	GO:0051252//regulation of RNA metabolic process;GO:0031323//regulation of cellular metabolic process;GO:0065007//biological regulation;GO:0051171//regulation of nitrogen compound metabolic process;GO:0010468//regulation of gene expression;GO:0006355//regulation of transcription, DNA-templated;GO:2001141//regulation of RNA biosynthetic process;GO:0009889//regulation of biosynthetic process;GO:2000…
CMV_020995	hypothetical protein	9.13	9.76	9.81	2.98	2.98	3.02	60.92	61.29	63.3	-1.56012	1.13598e-34	2.44481	3.40378e-235	3.95681	0	XP_023909148.1|0.0e+00|transcription factor BIM1 isoform X1 [Quercus suber]	K13422//transcription factor MYC2+ko04016//MAPK signaling pathway - plant+ko04075//Plant hormone signal transduction;K16189//phytochrome-interacting factor 4+ko04075//Plant hormone signal transduction;K12126//phytochrome-interacting factor 3+ko04712//Circadian rhythm - plant+ko04075//Plant hormone signal transduction;K13422//transcription factor MYC2+ko04016//MAPK signaling pathway - plant+ko0407…	GO:0060255//regulation of macromolecule metabolic process;GO:0050794//regulation of cellular process;GO:0031326//regulation of cellular biosynthetic process;GO:0010468//regulation of gene expression;GO:0051171//regulation of nitrogen compound metabolic process;GO:1903506//regulation of nucleic acid-templated transcription;GO:0080090//regulation of primary metabolic process;GO:0009889//regulation …
CMV_024079	hypothetical protein	4.14	2.8	4.57	8.32	5.09	5.91	14.71	15.94	12.62	0.78199	0.00824823	1.5447	9.58556e-20	0.703492	0.00412009	XP_023916484.1|8.7e-201|transcription factor bHLH130-like isoform X1 [Quercus suber]	K04733//interleukin-1 receptor-associated kinase 4 [EC:2.7.11.1];K11253//histone H3;K12126//phytochrome-interacting factor 3+ko04712//Circadian rhythm - plant+ko04075//Plant hormone signal transduction;K04733//interleukin-1 receptor-associated kinase 4 [EC:2.7.11.1];K11253//histone H3;K12126//phytochrome-interacting factor 3+ko04712//Circadian rhythm - plant+ko04075//Plant hormone signal transduc…	GO:0005515//protein binding;GO:0005488//binding;GO:0046983//protein dimerization activity;
CMV_029140	hypothetical protein	11.33	10.35	10.53	6.8	6.31	6.32	23.05	22.43	23.02	-0.738641	1.32664e-12	0.713939	7.79101e-14	1.40398	6.37234e-54	XP_023888904.1|0.0e+00|transcription factor PIF3-like isoform X1 [Quercus suber]	K12126//phytochrome-interacting factor 3+ko04712//Circadian rhythm - plant+ko04075//Plant hormone signal transduction;K12126//phytochrome-interacting factor 3+ko04712//Circadian rhythm - plant+ko04075//Plant hormone signal transduction	GO:0051171//regulation of nitrogen compound metabolic process;GO:0051252//regulation of RNA metabolic process;GO:2001141//regulation of RNA biosynthetic process;GO:0009889//regulation of biosynthetic process;GO:0060255//regulation of macromolecule metabolic process;GO:0050794//regulation of cellular process;GO:0050789//regulation of biological process;GO:0080090//regulation of primary metabolic p…
PYRPYL
CMV_001040	abscisic acid receptor PYR/PYL family	36.51	36.9	36.94	0.86	1.14	1.43	72.39	72.18	69.44	-4.93979	1.03661e-59	0.594004	1.612e-08	5.49941	8.53873e-76	XP_023918095.1|2.4e-112|abscisic acid receptor PYR1 [Quercus suber]	K14496//abscisic acid receptor PYR/PYL family+ko04016//MAPK signaling pathway - plant+ko04075//Plant hormone signal transduction	GO:0051174//regulation of phosphorus metabolic process;GO:0051246//regulation of protein metabolic process;GO:0031400//negative regulation of protein modification process;GO:0097305//response to alcohol;GO:0071310//cellular response to organic substance;GO:1901700//response to oxygen-containing compound;GO:0043666//regulation of phosphoprotein phosphatase activity;GO:0050794//regulation of cellul…
CMV_002681	abscisic acid receptor PYR/PYL family	76.77	73.7	78.01	1.81	1.39	0.42	12.24	9.16	8.19	-5.90516	4.68263e-97	-3.30206	6.05373e-117	2.57821	8.2415e-12	XP_023875777.1|2.2e-113|abscisic acid receptor PYL4-like [Quercus suber]	K14496//abscisic acid receptor PYR/PYL family+ko04016//MAPK signaling pathway - plant+ko04075//Plant hormone signal transduction	GO:0019222//regulation of metabolic process;GO:0009719//response to endogenous stimulus;GO:0097306//cellular response to alcohol;GO:0051336//regulation of hydrolase activity;GO:0097305//response to alcohol;GO:0070887//cellular response to chemical stimulus;GO:0033993//response to lipid;GO:0060255//regulation of macromolecule metabolic process;GO:0071229//cellular response to acid chemical;GO:0031…
CMV_025356	abscisic acid receptor PYR/PYL family	77.27	80.2	80.39	26.92	21.82	23.1	5.46	8.52	5.45	-1.72955	1.96493e-56	-3.95415	1.52467e-100	-2.27401	4.43539e-26	XP_023888137.1|9.6e-88|abscisic acid receptor PYL11-like [Quercus suber]	K14496//abscisic acid receptor PYR/PYL family+ko04016//MAPK signaling pathway - plant+ko04075//Plant hormone signal transduction
PP2C
CMV_000507	protein phosphatase 2C	15.41	12.96	13.81	20.13	22.3	21.99	7.75	12.19	10.18	0.599168	1.89597e-11	-0.855823	2.61429e-08	-1.50599	1.11156e-41	XP_023890146.1|5.1e-252|protein phosphatase 2C 77 [Quercus suber]	K14497//protein phosphatase 2C [EC:3.1.3.16]+ko04016//MAPK signaling pathway - plant+ko04075//Plant hormone signal transduction	GO:0016788//hydrolase activity, acting on ester bonds;GO:0043169//cation binding;GO:0005488//binding;GO:0140096//catalytic activity, acting on a protein;GO:0043167//ion binding;GO:0042578//phosphoric ester hydrolase activity;GO:0046872//metal ion binding;GO:0004721//phosphoprotein phosphatase activity;GO:0016791//phosphatase activity;GO:0003824//catalytic activity;GO:0016787//hydrolase activity;G…
CMV_005519	protein phosphatase 3C	61.36	58.53	53.48	3.59	3.79	3.57	7.01	7.37	6.01	-4.00024	4.33675e-224	-3.12203	2.48495e-184	0.831252	5.28654e-06	XP_023896339.1|2.7e-191|probable protein phosphatase 2C 51 [Quercus suber]	K14497//protein phosphatase 2C [EC:3.1.3.16]+ko04016//MAPK signaling pathway - plant+ko04075//Plant hormone signal transduction;K14497//protein phosphatase 2C [EC:3.1.3.16]+ko04016//MAPK signaling pathway - plant+ko04075//Plant hormone signal transduction	GO:0004721//phosphoprotein phosphatase activity;GO:0046872//metal ion binding;GO:0140096//catalytic activity, acting on a protein;GO:0043169//cation binding;GO:0005488//binding;GO:0016788//hydrolase activity, acting on ester bonds;GO:0016791//phosphatase activity;GO:0042578//phosphoric ester hydrolase activity;GO:0043167//ion binding;GO:0004722//protein serine/threonine phosphatase activity;GO:00…
CMV_016866	protein phosphatase 4C	16.34	14.85	13.84	5.59	5.21	6.51	45.31	45.11	48.74	-1.33998	3.66964e-29	1.15802	1.56542e-36	2.44982	9.68931e-131	XP_010055860.1|1.0e-103|PREDICTED: probable protein phosphatase 2C 8 isoform X1 [Eucalyptus grandis]	K14497//protein phosphatase 2C [EC:3.1.3.16]+ko04016//MAPK signaling pathway - plant+ko04075//Plant hormone signal transduction;K14497//protein phosphatase 2C [EC:3.1.3.16]+ko04016//MAPK signaling pathway - plant+ko04075//Plant hormone signal transduction;K14497//protein phosphatase 2C [EC:3.1.3.16]+ko04016//MAPK signaling pathway - plant+ko04075//Plant hormone signal transduction;K14497//protein…	GO:0004722//protein serine/threonine phosphatase activity;GO:0005488//binding;GO:0140096//catalytic activity, acting on a protein;GO:0046872//metal ion binding;GO:0043167//ion binding;GO:0016791//phosphatase activity;GO:0003824//catalytic activity;GO:0043169//cation binding;GO:0004721//phosphoprotein phosphatase activity;GO:0042578//phosphoric ester hydrolase activity;GO:0016787//hydrolase activi…
CMV_021991	protein phosphatase 5C	44.24	41.21	42.27	25.87	22.91	25.25	222.72	219.2	211.73	-0.796513	1.78766e-26	1.98454	1.61615e-275	2.7322	0	XP_023883827.1|6.3e-218|protein phosphatase 2C 37-like [Quercus suber]	K14497//protein phosphatase 2C [EC:3.1.3.16]+ko04016//MAPK signaling pathway - plant+ko04075//Plant hormone signal transduction	GO:0016787//hydrolase activity;GO:0003824//catalytic activity;GO:0042578//phosphoric ester hydrolase activity;GO:0046872//metal ion binding;GO:0140096//catalytic activity, acting on a protein;GO:0016788//hydrolase activity, acting on ester bonds;GO:0004722//protein serine/threonine phosphatase activity;GO:0016791//phosphatase activity;GO:0043167//ion binding;GO:0005488//binding;GO:0004721//phosph…
CMV_025693	protein phosphatase 6C	29.89	30.11	28.74	0.04	0.07	0	22.53	21.81	23.74	-8.94738	1.2298e-49	-0.755652	2.34205e-23	8.32245	1.53502e-37	XP_023895588.1|0.0e+00|putative disease resistance RPP13-like protein 1 [Quercus suber]	K19613//leucine-rich repeat protein SHOC2;K14497//protein phosphatase 2C [EC:3.1.3.16]+ko04016//MAPK signaling pathway - plant+ko04075//Plant hormone signal transduction;K15078//structure-specific endonuclease subunit SLX1 [EC:3.6.1.-]
SnRK2
CMV_005543	threonine-protein kinase SRK2	0.46	0.59	0.35	2.44	3.84	3.09	39.55	38.25	42.3	2.5455	3.29384e-09	5.88417	2.20866e-70	3.28061	7.89852e-95	XP_023905991.1|3.9e-189|serine/threonine-protein kinase SAPK2-like [Quercus suber]	K14498//serine/threonine-protein kinase SRK2 [EC:2.7.11.1]+ko04016//MAPK signaling pathway - plant+ko04075//Plant hormone signal transduction;K14498//serine/threonine-protein kinase SRK2 [EC:2.7.11.1]+ko04016//MAPK signaling pathway - plant+ko04075//Plant hormone signal transduction
CMV_008775	threonine-protein kinase SRK3	8.49	10.48	11.25	1.24	1.17	1.25	107.06	112.8	108.95	-3.02115	3.75071e-31	3.07159	2.10104e-200	6.04679	3.68341e-176	XP_023888792.1|6.3e-206|serine/threonine-protein kinase SRK2A-like [Quercus suber]	K14498//serine/threonine-protein kinase SRK2 [EC:2.7.11.1]+ko04016//MAPK signaling pathway - plant+ko04075//Plant hormone signal transduction	GO:0008144//drug binding;GO:0016773//phosphotransferase activity, alcohol group as acceptor;GO:0032553//ribonucleotide binding;GO:1901363//heterocyclic compound binding;GO:0043168//anion binding;GO:1901265//nucleoside phosphate binding;GO:0004674//protein serine/threonine kinase activity;GO:0003824//catalytic activity;GO:0036094//small molecule binding;GO:0000166//nucleotide binding;GO:0016301//k…
ABF
CMV_007868	ABA responsive element binding factor	248.55	266.35	252.79	135.76	136.87	141.48	31.49	29.61	24.51	-0.899961	6.65105e-125	-3.53323	0	-2.68296	0	XP_023892414.1|3.3e-169|basic leucine zipper 9 [Quercus suber]	K04450//cyclic AMP-dependent transcription factor ATF-2;K09060//plant G-box-binding factor;K14432//ABA responsive element binding factor+ko04075//Plant hormone signal transduction	GO:0003700//DNA-binding transcription factor activity;GO:0140110//transcription regulator activity;
CMV_010410	ABA responsive element binding factor	32.28	34.3	34.9	19.91	18.04	18.43	14.47	16.27	16.87	-0.829037	2.81126e-38	-1.55732	3.25826e-74	-0.777801	9.62897e-21	XP_023912796.1|3.4e-231|ABSCISIC ACID-INSENSITIVE 5-like protein 7 [Quercus suber]	K14432//ABA responsive element binding factor+ko04075//Plant hormone signal transduction;K14432//ABA responsive element binding factor+ko04075//Plant hormone signal transduction;K14432//ABA responsive element binding factor+ko04075//Plant hormone signal transduction;K14432//ABA responsive element binding factor+ko04075//Plant hormone signal transduction	GO:0003700//DNA-binding transcription factor activity;GO:0140110//transcription regulator activity;
CTR1
CMV_017601	threonine-protein kinase CTR1	0.94	1.01	0.97	0.34	0.51	0.48	2.65	2.15	2.2	-1.07726	0.00497804	0.958851	0.0010166	1.99774	4.17149e-10	XP_018853436.1|7.2e-275|PREDICTED: serine/threonine-protein kinase CTR1-like [Juglans regia]	K14510//serine/threonine-protein kinase CTR1 [EC:2.7.11.1]+ko04016//MAPK signaling pathway - plant+ko04075//Plant hormone signal transduction;K14510//serine/threonine-protein kinase CTR1 [EC:2.7.11.1]+ko04016//MAPK signaling pathway - plant+ko04075//Plant hormone signal transduction	GO:0003824//catalytic activity;GO:0004672//protein kinase activity;GO:0043168//anion binding;GO:0016740//transferase activity;GO:0032555//purine ribonucleotide binding;GO:0043167//ion binding;GO:0017076//purine nucleotide binding;GO:0005524//ATP binding;GO:0008144//drug binding;GO:0036094//small molecule binding;GO:0030554//adenyl nucleotide binding;GO:0032559//adenyl ribonucleotide binding;GO:00…
SIMKK
CMV_005028	mitogen-activated protein kinase kinase 4/5	10.18	8.57	10.45	5.56	3.92	3.22	21.1	22.46	20.37	-1.22759	4.36254e-09	0.75945	4.00153e-06	1.94157	1.37656e-27	XP_023924614.1|2.9e-80|protein LIGHT-DEPENDENT SHORT HYPOCOTYLS 7-like isoform X2 [Quercus suber]	K13413//mitogen-activated protein kinase kinase 4/5 [EC:2.7.12.2]+ko04016//MAPK signaling pathway - plant+ko04626//Plant-pathogen interaction+ko04075//Plant hormone signal transduction;K13413//mitogen-activated protein kinase kinase 4/5 [EC:2.7.12.2]+ko04016//MAPK signaling pathway - plant+ko04626//Plant-pathogen interaction+ko04075//Plant hormone signal transduction;K13413//mitogen-activated pro…	GO:0034645//cellular macromolecule biosynthetic process;GO:0016071//mRNA metabolic process;GO:0032774//RNA biosynthetic process;GO:0016070//RNA metabolic process;GO:0090304//nucleic acid metabolic process;GO:0034654//nucleobase-containing compound biosynthetic process;GO:0009987//cellular process;GO:0009299//mRNA transcription;GO:0044249//cellular biosynthetic process;GO:0008152//metabolic proces…
CMV_016067	mitogen-activated protein kinase kinase 4/6	0	0	0.3	0.94	1.25	0.94	13.09	12.99	17.69	2.70762	0.00523398	6.15799	7.68549e-15	3.34303	1.28584e-18	XP_023901173.1|1.4e-106|protein LIGHT-DEPENDENT SHORT HYPOCOTYLS 4-like [Quercus suber]	K13413//mitogen-activated protein kinase kinase 4/5 [EC:2.7.12.2]+ko04016//MAPK signaling pathway - plant+ko04626//Plant-pathogen interaction+ko04075//Plant hormone signal transduction
EIN2
CMV_029183	ethylene-insensitive protein 2	24.87	25.16	24.48	42.93	41.49	44.27	18.14	17.84	17.22	0.772252	4.7495e-65	-0.873293	2.00347e-37	-1.69501	2.22252e-241	XP_023924941.1|0.0e+00|ethylene-insensitive protein 2 [Quercus suber]	K14513//ethylene-insensitive protein 2+ko04016//MAPK signaling pathway - plant+ko04075//Plant hormone signal transduction;K14513//ethylene-insensitive protein 2+ko04016//MAPK signaling pathway - plant+ko04075//Plant hormone signal transduction;K14513//ethylene-insensitive protein 2+ko04016//MAPK signaling pathway - plant+ko04075//Plant hormone signal transduction	GO:0071310//cellular response to organic substance;GO:0051716//cellular response to stimulus;GO:0007154//cell communication;GO:0042221//response to chemical;GO:0023052//signaling;GO:0071495//cellular response to endogenous stimulus;GO:0007165//signal transduction;GO:0009725//response to hormone;GO:0050896//response to stimulus;GO:0070887//cellular response to chemical stimulus;GO:0009719//respons…
BAK1
CMV_001060	brassinosteroid insensitive 1-associated receptor kinase 1	1.41	1.53	1.13	1.94	2.44	2.21	7.62	6.93	6.96	0.676104	0.00233058	2.01769	5.05652e-24	1.29295	2.07839e-17	XP_023911208.1|0.0e+00|receptor like protein kinase S.2 [Quercus suber]	K13416//brassinosteroid insensitive 1-associated receptor kinase 1 [EC:2.7.10.1 2.7.11.1]+ko04016//MAPK signaling pathway - plant+ko04626//Plant-pathogen interaction+ko04075//Plant hormone signal transduction;K04733//interleukin-1 receptor-associated kinase 4 [EC:2.7.11.1]	GO:0140096//catalytic activity, acting on a protein;GO:0004674//protein serine/threonine kinase activity;GO:0008144//drug binding;GO:0004672//protein kinase activity;GO:0035639//purine ribonucleoside triphosphate binding;GO:0097159//organic cyclic compound binding;GO:0036094//small molecule binding;GO:1901265//nucleoside phosphate binding;GO:0016740//transferase activity;GO:0016773//phosphotransf…
CMV_003802	brassinosteroid insensitive 1-associated receptor kinase 2	38.03	38.07	38.92	22.72	23.62	23.65	16.57	16.15	16.36	-0.731419	4.90153e-45	-1.60893	3.25987e-119	-0.927006	1.87124e-45	KMS99709.1|5.4e-225|hypothetical protein BVRB_1g021420 [Beta vulgaris subsp. vulgaris]	K13416//brassinosteroid insensitive 1-associated receptor kinase 1 [EC:2.7.10.1 2.7.11.1]+ko04016//MAPK signaling pathway - plant+ko04626//Plant-pathogen interaction+ko04075//Plant hormone signal transduction;K13416//brassinosteroid insensitive 1-associated receptor kinase 1 [EC:2.7.10.1 2.7.11.1]+ko04016//MAPK signaling pathway - plant+ko04626//Plant-pathogen interaction+ko04075//Plant hormone s…	GO:0044238//primary metabolic process;GO:0007154//cell communication;GO:0006793//phosphorus metabolic process;GO:0050896//response to stimulus;GO:0043170//macromolecule metabolic process;GO:0007165//signal transduction;GO:0023052//signaling;GO:1901564//organonitrogen compound metabolic process;GO:0050794//regulation of cellular process;GO:0071704//organic substance metabolic process;GO:0006468//p…
BRI1
CMV_000665	protein brassinosteroid insensitive 1	4.31	3.22	3.5	0.38	0.14	0.59	33.39	31.71	30.9	-3.29539	2.53266e-13	2.72474	6.44774e-59	5.98577	1.23503e-56	XP_023921976.1|4.8e-207|squamosa promoter-binding-like protein 16 [Quercus suber]	K13415//protein brassinosteroid insensitive 1 [EC:2.7.10.1 2.7.11.1]+ko04075//Plant hormone signal transduction;K20641//Rho GTPase-activating protein 20;K13415//protein brassinosteroid insensitive 1 [EC:2.7.10.1 2.7.11.1]+ko04075//Plant hormone signal transduction;K20641//Rho GTPase-activating protein 20;K13415//protein brassinosteroid insensitive 1 [EC:2.7.10.1 2.7.11.1]+ko04075//Plant hormone s…	GO:0043226//organelle;GO:0005634//nucleus;GO:0043227//membrane-bounded organelle;GO:0043231//intracellular membrane-bounded organelle;GO:0005622//intracellular;GO:0043229//intracellular organelle;GO:0046872//metal ion binding;GO:0003677//DNA binding;GO:0003676//nucleic acid binding;GO:0097159//organic cyclic compound binding;GO:1901363//heterocyclic compound binding;GO:0043167//ion binding;GO:004…
CMV_005166	protein brassinosteroid insensitive 2	0.34	0.32	0.18	2.44	2.26	2.67	2.21	2.23	1.93	2.96333	1.5941e-24	2.39951	7.43479e-12	-0.614771	0.00052546	XP_023876706.1|0.0e+00|probable disease resistance protein At5g66900 [Quercus suber]	K19613//leucine-rich repeat protein SHOC2;K13415//protein brassinosteroid insensitive 1 [EC:2.7.10.1 2.7.11.1]+ko04075//Plant hormone signal transduction;K19613//leucine-rich repeat protein SHOC2;K13415//protein brassinosteroid insensitive 1 [EC:2.7.10.1 2.7.11.1]+ko04075//Plant hormone signal transduction		Disease resistance protein (CC-NBS-LRR class) family (best arabidopsis hit)
CMV_005987	protein brassinosteroid insensitive 3	145.5	152.47	150.46	15.21	17.07	16.02	4.47	4.03	4.19	-3.26667	0	-5.5487	0	-2.33182	4.60226e-105	XP_023924615.1|2.7e-242|probable inactive leucine-rich repeat receptor-like protein kinase At3g03770 [Quercus suber]	K20718//LRR receptor-like serine/threonine-protein kinase ERECTA [EC:2.7.11.1]+ko04016//MAPK signaling pathway - plant;K20718//LRR receptor-like serine/threonine-protein kinase ERECTA [EC:2.7.11.1]+ko04016//MAPK signaling pathway - plant;K20718//LRR receptor-like serine/threonine-protein kinase ERECTA [EC:2.7.11.1]+ko04016//MAPK signaling pathway - plant;K13415//protein brassinosteroid insensitiv…	GO:0016021//integral component of membrane;GO:0016020//membrane;GO:0031224//intrinsic component of membrane;GO:0016772//transferase activity, transferring phosphorus-containing groups;GO:0005524//ATP binding;GO:0003824//catalytic activity;GO:0032559//adenyl ribonucleotide binding;GO:0043167//ion binding;GO:0017076//purine nucleotide binding;GO:0097367//carbohydrate derivative binding;GO:0097159//…	Leucine-rich repeat protein kinase family protein (best arabidopsis hit)
CMV_006126	protein brassinosteroid insensitive 4	4.98	4.02	5.1	11.6	13.38	14.05	10.74	10.43	10.38	1.67949	1.04198e-54	0.876578	2.70136e-10	-0.852496	1.11072e-21	XP_023874058.1|5.2e-253|LOW QUALITY PROTEIN: squamosa promoter-binding-like protein 3 [Quercus suber]	K13415//protein brassinosteroid insensitive 1 [EC:2.7.10.1 2.7.11.1]+ko04075//Plant hormone signal transduction;K20641//Rho GTPase-activating protein 20;K13415//protein brassinosteroid insensitive 1 [EC:2.7.10.1 2.7.11.1]+ko04075//Plant hormone signal transduction;K20641//Rho GTPase-activating protein 20;K13415//protein brassinosteroid insensitive 1 [EC:2.7.10.1 2.7.11.1]+ko04075//Plant hormone s…	GO:0043227//membrane-bounded organelle;GO:0043229//intracellular organelle;GO:0043226//organelle;GO:0043231//intracellular membrane-bounded organelle;GO:0005634//nucleus;GO:0005622//intracellular;GO:0043167//ion binding;GO:0003677//DNA binding;GO:0097159//organic cyclic compound binding;GO:0046872//metal ion binding;GO:0043169//cation binding;GO:0005488//binding;GO:1901363//heterocyclic compound …
CMV_006622	protein brassinosteroid insensitive 5	1.08	1.45	1.25	6.35	7.77	6.25	27.33	23.95	24.56	2.32517	6.46792e-54	3.67056	2.47331e-137	1.29637	3.69073e-50	XP_023889711.1|0.0e+00|probable disease resistance protein At5g66900 [Quercus suber]	K19613//leucine-rich repeat protein SHOC2;K13415//protein brassinosteroid insensitive 1 [EC:2.7.10.1 2.7.11.1]+ko04075//Plant hormone signal transduction;K19613//leucine-rich repeat protein SHOC2;K13415//protein brassinosteroid insensitive 1 [EC:2.7.10.1 2.7.11.1]+ko04075//Plant hormone signal transduction;K19613//leucine-rich repeat protein SHOC2;K15078//structure-specific endonuclease subunit S…		Disease resistance protein (CC-NBS-LRR class) family (best arabidopsis hit)
CMV_006623	protein brassinosteroid insensitive 6	0.71	0.72	0.47	2	1.74	1.71	3.77	4.02	4.82	1.46686	1.76179e-07	2.46033	1.65111e-20	0.943008	6.99803e-08	XP_023889711.1|0.0e+00|probable disease resistance protein At5g66900 [Quercus suber]	K19613//leucine-rich repeat protein SHOC2;K13415//protein brassinosteroid insensitive 1 [EC:2.7.10.1 2.7.11.1]+ko04075//Plant hormone signal transduction;K19613//leucine-rich repeat protein SHOC2;K15078//structure-specific endonuclease subunit SLX1 [EC:3.6.1.-]
CMV_014910	protein brassinosteroid insensitive 7	0.14	1.13	1.12	2.5	2.06	1.48	9.78	11.91	8.03	1.25663	0.0350176	3.19369	8.02401e-12	1.87289	1.12192e-08	XP_023929334.1|1.3e-110|squamosa promoter-binding protein 1-like [Quercus suber]	K13415//protein brassinosteroid insensitive 1 [EC:2.7.10.1 2.7.11.1]+ko04075//Plant hormone signal transduction;K20641//Rho GTPase-activating protein 20	GO:0043226//organelle;GO:0005622//intracellular;GO:0043229//intracellular organelle;GO:0005634//nucleus;GO:0043227//membrane-bounded organelle;GO:0043231//intracellular membrane-bounded organelle;GO:0097159//organic cyclic compound binding;GO:0003677//DNA binding;GO:1901363//heterocyclic compound binding;GO:0003676//nucleic acid binding;GO:0043167//ion binding;GO:0046872//metal ion binding;GO:000…
CMV_021438	protein brassinosteroid insensitive 8	1.12	0.83	0.89	1.66	2.05	1.55	7.38	8.63	7.73	0.940566	0.00146765	2.66723	5.13325e-28	1.67606	2.15364e-20	XP_023902127.1|1.5e-112|probable disease resistance protein At5g66900 isoform X1 [Quercus suber]	K13415//protein brassinosteroid insensitive 1 [EC:2.7.10.1 2.7.11.1]+ko04075//Plant hormone signal transduction;K13415//protein brassinosteroid insensitive 1 [EC:2.7.10.1 2.7.11.1]+ko04075//Plant hormone signal transduction;K19613//leucine-rich repeat protein SHOC2;K19613//leucine-rich repeat protein SHOC2;K19613//leucine-rich repeat protein SHOC2;K13415//protein brassinosteroid insensitive 1 [EC…	GO:0032553//ribonucleotide binding;GO:1901265//nucleoside phosphate binding;GO:0005488//binding;GO:0017076//purine nucleotide binding;GO:0000166//nucleotide binding;GO:0097159//organic cyclic compound binding;GO:0043167//ion binding;GO:0043168//anion binding;GO:0097367//carbohydrate derivative binding;GO:0032555//purine ribonucleotide binding;GO:0030554//adenyl nucleotide binding;GO:0043531//ADP …	Disease resistance protein (CC-NBS-LRR class) family (best arabidopsis hit)
CMV_022039	protein brassinosteroid insensitive 9	15.58	16.07	15.34	25.16	23.34	24.26	9.72	9.08	9.13	0.619165	5.78156e-21	-1.12326	3.62929e-28	-1.79211	2.10412e-119	XP_023875801.1|0.0e+00|probable disease resistance protein At5g66900 [Quercus suber]	K19613//leucine-rich repeat protein SHOC2;K13415//protein brassinosteroid insensitive 1 [EC:2.7.10.1 2.7.11.1]+ko04075//Plant hormone signal transduction		Disease resistance protein (CC-NBS-LRR class) family (best arabidopsis hit)
CMV_022176	protein brassinosteroid insensitive 10	0.12	0.34	0.36	0.7	0.65	0.85	2.68	3.21	2.38	1.40254	0.00247678	2.96517	3.77939e-14	1.50642	1.62416e-08	XP_023889709.1|0.0e+00|probable disease resistance protein At5g66900 [Quercus suber]	K19613//leucine-rich repeat protein SHOC2;K13415//protein brassinosteroid insensitive 1 [EC:2.7.10.1 2.7.11.1]+ko04075//Plant hormone signal transduction
CMV_028065	protein brassinosteroid insensitive 11	0.12	0	0	1.08	0.78	0.65	3.21	3.49	2.11	3.16224	0.0024424	4.72276	2.98779e-06	1.36859	0.00743035	XP_023879433.1|4.4e-54|probable disease resistance protein At5g66900 [Quercus suber]	K13415//protein brassinosteroid insensitive 1 [EC:2.7.10.1 2.7.11.1]+ko04075//Plant hormone signal transduction;K13415//protein brassinosteroid insensitive 1 [EC:2.7.10.1 2.7.11.1]+ko04075//Plant hormone signal transduction		Disease resistance protein (CC-NBS-LRR class) family (best arabidopsis hit)
BSK
CMV_006065	BR-signaling kinase	59.95	60.59	59.91	38.77	39.58	39.68	25.42	27.89	26.79	-0.603444	3.20054e-38	-1.50159	1.92934e-123	-0.94771	5.8653e-59	XP_023873185.1|8.9e-265|probable serine/threonine-protein kinase At5g41260 isoform X1 [Quercus suber]	K14500//BR-signaling kinase [EC:2.7.11.1]+ko04075//Plant hormone signal transduction;K14500//BR-signaling kinase [EC:2.7.11.1]+ko04075//Plant hormone signal transduction;K14500//BR-signaling kinase [EC:2.7.11.1]+ko04075//Plant hormone signal transduction	GO:0007154//cell communication;GO:0033993//response to lipid;GO:0043401//steroid hormone mediated signaling pathway;GO:0070887//cellular response to chemical stimulus;GO:0010033//response to organic substance;GO:0065007//biological regulation;GO:0071396//cellular response to lipid;GO:0051716//cellular response to stimulus;GO:0007165//signal transduction;GO:0009742//brassinosteroid mediated signal…
CMV_007894	BR-signaling kinase	56.07	59.04	55.01	26.35	23.78	25.05	9.47	8.23	9.53	-1.13118	5.52945e-117	-3.00041	0	-1.91871	4.19946e-136	XP_018827728.1|5.0e-262|PREDICTED: probable serine/threonine-protein kinase At5g41260 [Juglans regia]	K14500//BR-signaling kinase [EC:2.7.11.1]+ko04075//Plant hormone signal transduction;K14500//BR-signaling kinase [EC:2.7.11.1]+ko04075//Plant hormone signal transduction	GO:0010033//response to organic substance;GO:0071383//cellular response to steroid hormone stimulus;GO:0009742//brassinosteroid mediated signaling pathway;GO:0009987//cellular process;GO:0032870//cellular response to hormone stimulus;GO:0050789//regulation of biological process;GO:0071407//cellular response to organic cyclic compound;GO:0009719//response to endogenous stimulus;GO:0009755//hormone…
BIN2
CMV_027197	protein brassinosteroid insensitive 2	233.6	228.22	226.53	85.9	84.35	85.05	61.22	63.89	63.5	-1.43902	4.66058e-205	-2.23157	1.53057e-292	-0.841964	2.57423e-39	XP_023915422.1|1.9e-106|shaggy-related protein kinase eta [Quercus suber]	K14502//protein brassinosteroid insensitive 2 [EC:2.7.11.1]+ko04075//Plant hormone signal transduction	GO:0005488//binding;GO:1901265//nucleoside phosphate binding;GO:0016772//transferase activity, transferring phosphorus-containing groups;GO:0035639//purine ribonucleoside triphosphate binding;GO:0016740//transferase activity;GO:0032559//adenyl ribonucleotide binding;GO:0030554//adenyl nucleotide binding;GO:0003824//catalytic activity;GO:0016301//kinase activity;GO:0043167//ion binding;GO:0008144/…
BZR12
CMV_017834	brassinosteroid resistant 1/2	59.82	62.35	63.95	21.27	18.58	17.59	51.08	51.89	54.07	-1.70275	4.7143e-88	-0.611466	4.73535e-14	1.04247	2.44375e-29	XP_023909514.1|1.4e-172|protein BRASSINAZOLE-RESISTANT 1-like [Quercus suber]	K14503//brassinosteroid resistant 1/2+ko04075//Plant hormone signal transduction	GO:0070887//cellular response to chemical stimulus;GO:0044237//cellular metabolic process;GO:0006807//nitrogen compound metabolic process;GO:0009742//brassinosteroid mediated signaling pathway;GO:0006725//cellular aromatic compound metabolic process;GO:0009741//response to brassinosteroid;GO:0009725//response to hormone;GO:0050896//response to stimulus;GO:1901576//organic substance biosynthetic p…
CMV_028825	brassinosteroid resistant 1/3	5.45	3.45	3.73	2.22	2.14	1.9	15.15	15.52	15.91	-0.915823	0.000547331	1.61122	8.13815e-17	2.48366	1.26873e-36	XP_023879306.1|1.1e-193|BES1/BZR1 homolog protein 4-like isoform X1 [Quercus suber]	K14503//brassinosteroid resistant 1/2+ko04075//Plant hormone signal transduction;K14503//brassinosteroid resistant 1/2+ko04075//Plant hormone signal transduction	GO:0009058//biosynthetic process;GO:0050789//regulation of biological process;GO:0014070//response to organic cyclic compound;GO:1901576//organic substance biosynthetic process;GO:0071495//cellular response to endogenous stimulus;GO:0008152//metabolic process;GO:0023052//signaling;GO:0007154//cell communication;GO:0071704//organic substance metabolic process;GO:0034654//nucleobase-containing comp…
TCH4
CMV_006975	xyloglucan:xyloglucosyl transferase TCH4	7.18	8	8.77	31.23	29.89	34.97	3.12	3.48	3.24	1.98932	4.24445e-52	-1.6343	1.31389e-09	-3.67944	1.07778e-96	XP_023922800.1|3.0e-158|probable xyloglucan endotransglucosylase/hydrolase protein 23 [Quercus suber]	K14504//xyloglucan:xyloglucosyl transferase TCH4 [EC:2.4.1.207]+ko04075//Plant hormone signal transduction;K08235//xyloglucan:xyloglucosyl transferase [EC:2.4.1.207]	GO:0010410//hemicellulose metabolic process;GO:0044262//cellular carbohydrate metabolic process;GO:0009987//cellular process;GO:0044238//primary metabolic process;GO:0010383//cell wall polysaccharide metabolic process;GO:0008152//metabolic process;GO:0044085//cellular component biogenesis;GO:0071840//cellular component organization or biogenesis;GO:0010411//xyloglucan metabolic process;GO:0044237…
CMV_008327	xyloglucan:xyloglucosyl transferase TCH5	23.39	20.63	28.15	1.28	1.71	1.86	11.08	11.71	11.55	-3.85073	1.38694e-42	-1.42623	5.66098e-14	2.38784	1.69206e-13	XP_023900582.1|3.9e-126|probable xyloglucan endotransglucosylase/hydrolase protein 27 [Quercus suber]	K11752//diaminohydroxyphosphoribosylaminopyrimidine deaminase / 5-amino-6-(5-phosphoribosylamino)uracil reductase [EC:3.5.4.26 1.1.1.193]+ko00740//Riboflavin metabolism+ko01100//Metabolic pathways+ko01110//Biosynthesis of secondary metabolites;K14504//xyloglucan:xyloglucosyl transferase TCH4 [EC:2.4.1.207]+ko04075//Plant hormone signal transduction;K08235//xyloglucan:xyloglucosyl transferase [EC:…	GO:0044238//primary metabolic process;GO:0005975//carbohydrate metabolic process;GO:0008152//metabolic process;GO:0071704//organic substance metabolic process;GO:0004553//hydrolase activity, hydrolyzing O-glycosyl compounds;GO:0016787//hydrolase activity;GO:0003824//catalytic activity;GO:0016798//hydrolase activity, acting on glycosyl bonds;
CMV_009584	xyloglucan:xyloglucosyl transferase TCH6	9.69	9.58	9.11	16.4	17.89	16.92	38.02	30.99	34.24	0.840164	1.89779e-09	1.49289	4.99965e-23	0.604212	5.46984e-08	XP_023910489.1|3.4e-165|xyloglucan endotransglucosylase/hydrolase protein 22-like [Quercus suber]	K14504//xyloglucan:xyloglucosyl transferase TCH4 [EC:2.4.1.207]+ko04075//Plant hormone signal transduction;K08235//xyloglucan:xyloglucosyl transferase [EC:2.4.1.207]	GO:0044042//glucan metabolic process;GO:0044085//cellular component biogenesis;GO:0044238//primary metabolic process;GO:0071554//cell wall organization or biogenesis;GO:0044264//cellular polysaccharide metabolic process;GO:0044262//cellular carbohydrate metabolic process;GO:0005976//polysaccharide metabolic process;GO:0071840//cellular component organization or biogenesis;GO:0010411//xyloglucan m…
CMV_021652	xyloglucan:xyloglucosyl transferase TCH7	335.92	312.12	311.29	563.65	565.52	532.13	1.6	2.33	2.01	0.791224	5.7723e-45	-7.6192	1.18343e-81	-8.44981	1.08362e-104	XP_023916759.1|3.4e-50|probable xyloglucan endotransglucosylase/hydrolase protein 23 [Quercus suber]	K14504//xyloglucan:xyloglucosyl transferase TCH4 [EC:2.4.1.207]+ko04075//Plant hormone signal transduction;K08235//xyloglucan:xyloglucosyl transferase [EC:2.4.1.207]	GO:0071840//cellular component organization or biogenesis;GO:0042546//cell wall biogenesis;GO:0071555//cell wall organization;GO:0008152//metabolic process;GO:0044036//cell wall macromolecule metabolic process;GO:0016043//cellular component organization;GO:0044262//cellular carbohydrate metabolic process;GO:0010410//hemicellulose metabolic process;GO:0045229//external encapsulating structure orga…
CMV_021654	xyloglucan:xyloglucosyl transferase TCH8	7.55	7.4	6.86	0.74	0.71	0.59	5.1	4.5	4.07	-3.47701	1.07939e-37	-1.03492	2.75407e-08	2.40196	7.96498e-15	XP_023916766.1|8.9e-174|probable xyloglucan endotransglucosylase/hydrolase protein 23 [Quercus suber]	K14504//xyloglucan:xyloglucosyl transferase TCH4 [EC:2.4.1.207]+ko04075//Plant hormone signal transduction;K08235//xyloglucan:xyloglucosyl transferase [EC:2.4.1.207];K14504//xyloglucan:xyloglucosyl transferase TCH4 [EC:2.4.1.207]+ko04075//Plant hormone signal transduction	GO:0044036//cell wall macromolecule metabolic process;GO:0044262//cellular carbohydrate metabolic process;GO:0008152//metabolic process;GO:0071554//cell wall organization or biogenesis;GO:0071704//organic substance metabolic process;GO:0044260//cellular macromolecule metabolic process;GO:0071555//cell wall organization;GO:0016043//cellular component organization;GO:0042546//cell wall biogenesis;G…
CYCD3
CMV_012110	cyclin D3	3.49	3.45	3.14	0.14	0.28	0.28	1.43	1.09	0.72	-3.67839	1.16793e-13	-1.97008	1.24536e-07	1.6877	0.00971468	XP_023926960.1|7.0e-211|cyclin-D3-1-like [Quercus suber]	K14505//cyclin D3, plant+ko04075//Plant hormone signal transduction	GO:0032502//developmental process;GO:0044770//cell cycle phase transition;GO:0010440//stomatal lineage progression;GO:0009719//response to endogenous stimulus;GO:0030154//cell differentiation;GO:1903047//mitotic cell cycle process;GO:0003006//developmental process involved in reproduction;GO:0009987//cellular process;GO:0022402//cell cycle process;GO:0010374//stomatal complex development;GO:00097…	Medicago truncatula NB-LRR type disease resistance protein (MTR_7g089080) mRNA, complete cds
JAZ
CMV_011518	jasmonate ZIM domain-containing protein	0.86	0.76	0.22	0	0.23	0	2.87	1.4	2.54	-2.34633	0.0208795	1.45033	0.0187751	3.93857	1.16595e-05	XP_023903678.1|6.7e-133|protein TIFY 10A-like isoform X1 [Quercus suber]	K13464//jasmonate ZIM domain-containing protein+ko04075//Plant hormone signal transduction		PREDICTED: Vitis vinifera hypothetical protein LOC100260039 (LOC100260039), mRNA
MYC2
CMV_013454	transcription factor MYC2	55.96	59.99	61.02	31.77	31.71	32.17	27.2	27.92	28.44	-0.89837	2.65635e-74	-1.45543	1.89017e-118	-0.606545	2.67e-25	XP_023872634.1|1.7e-306|transcription factor ICE1 [Quercus suber]	K16190//glucuronokinase [EC:2.7.1.43]+ko00520//Amino sugar and nucleotide sugar metabolism+ko00040//Pentose and glucuronate interconversions+ko01100//Metabolic pathways+ko00053//Ascorbate and aldarate metabolism;K13422//transcription factor MYC2+ko04016//MAPK signaling pathway - plant+ko04075//Plant hormone signal transduction;K16190//glucuronokinase [EC:2.7.1.43]+ko00520//Amino sugar and nucleot…	GO:0016021//integral component of membrane;GO:0016020//membrane;GO:0031224//intrinsic component of membrane;GO:0005488//binding;GO:0005515//protein binding;GO:0046983//protein dimerization activity;
CMV_016442	transcription factor MYC3	21.95	19.2	23.66	5.98	4.53	4.45	11.02	10.25	10.5	-2.11962	5.49657e-64	-1.39793	8.36016e-30	0.673658	5.67782e-06	XP_023887572.1|6.9e-283|transcription factor bHLH3 [Quercus suber]	K13422//transcription factor MYC2+ko04016//MAPK signaling pathway - plant+ko04075//Plant hormone signal transduction	GO:0046983//protein dimerization activity;GO:0005488//binding;GO:0005515//protein binding;
CMV_018947	transcription factor MYC4	3.86	3.54	4.24	0.95	1.03	0.95	25.77	24.08	28.36	-1.89053	2.9686e-07	2.32394	1.56258e-31	4.17879	1.16003e-50	XP_023876598.1|4.2e-132|transcription factor ILR3-like isoform X1 [Quercus suber]	K13422//transcription factor MYC2+ko04016//MAPK signaling pathway - plant+ko04075//Plant hormone signal transduction;K13422//transcription factor MYC2+ko04016//MAPK signaling pathway - plant+ko04075//Plant hormone signal transduction
CMV_020995	transcription factor MYC5	9.13	9.76	9.81	2.98	2.98	3.02	60.92	61.29	63.3	-1.56012	1.13598e-34	2.44481	3.40378e-235	3.95681	0	XP_023909148.1|0.0e+00|transcription factor BIM1 isoform X1 [Quercus suber]	K13422//transcription factor MYC2+ko04016//MAPK signaling pathway - plant+ko04075//Plant hormone signal transduction;K16189//phytochrome-interacting factor 4+ko04075//Plant hormone signal transduction;K12126//phytochrome-interacting factor 3+ko04712//Circadian rhythm - plant+ko04075//Plant hormone signal transduction;K13422//transcription factor MYC2+ko04016//MAPK signaling pathway - plant+ko0407…	GO:0060255//regulation of macromolecule metabolic process;GO:0050794//regulation of cellular process;GO:0031326//regulation of cellular biosynthetic process;GO:0010468//regulation of gene expression;GO:0051171//regulation of nitrogen compound metabolic process;GO:1903506//regulation of nucleic acid-templated transcription;GO:0080090//regulation of primary metabolic process;GO:0009889//regulation …
CMV_022981	transcription factor MYC6	24.54	22.52	24.88	2.5	2.14	2.09	1.4	1.2	0.89	-3.42094	2.75851e-161	-4.7213	2.42091e-158	-1.34762	1.80326e-07	XP_023915676.1|6.7e-176|uncharacterized protein LOC112027245 [Quercus suber]	K13422//transcription factor MYC2+ko04016//MAPK signaling pathway - plant+ko04075//Plant hormone signal transduction;K13422//transcription factor MYC2+ko04016//MAPK signaling pathway - plant+ko04075//Plant hormone signal transduction		PREDICTED: Vitis vinifera hypothetical protein LOC100253963 (LOC100253963), mRNA
NPR1
CMV_010844	regulatory protein NPR1	16.37	17.2	16.93	1.67	1.81	1.38	45.61	46.89	47.46	-3.35217	1.65633e-96	1.10789	1.22203e-43	4.41363	5.12141e-195	XP_023893031.1|5.4e-303|BTB/POZ domain and ankyrin repeat-containing protein NPR2-like [Quercus suber]	K14508//regulatory protein NPR1+ko04075//Plant hormone signal transduction;K14508//regulatory protein NPR1+ko04075//Plant hormone signal transduction
CMV_014958	regulatory protein NPR2	21.72	24.48	21.86	35.92	37.88	38.95	14.37	14.23	14.14	0.717071	1.43237e-28	-1.04239	2.25161e-25	-1.80944	7.9765e-137	XP_023904292.1|0.0e+00|BTB/POZ domain and ankyrin repeat-containing protein NPR1-like [Quercus suber]	K14508//regulatory protein NPR1+ko04075//Plant hormone signal transduction	GO:0080027//response to herbivore;GO:0006950//response to stress;GO:0009617//response to bacterium;GO:0006952//defense response;GO:0043207//response to external biotic stimulus;GO:0050896//response to stimulus;GO:0009620//response to fungus;GO:0051707//response to other organism;GO:0050832//defense response to fungus;GO:0042742//defense response to bacterium;GO:0051704//multi-organism process;GO:…
TGA
CMV_001655	transcription factor TGA	6.68	7.12	7.92	0.26	0.26	0.13	1.98	1.61	2.25	-4.72745	2.6978e-15	-2.22332	3.3723e-10	2.53948	0.000814872	XP_023914140.1|5.6e-123|protein DOG1-like 4 [Quercus suber]	K21867//potassium channel;K14431//transcription factor TGA+ko04075//Plant hormone signal transduction	GO:0019438//aromatic compound biosynthetic process;GO:0034654//nucleobase-containing compound biosynthetic process;GO:0044237//cellular metabolic process;GO:0016070//RNA metabolic process;GO:0010467//gene expression;GO:0006725//cellular aromatic compound metabolic process;GO:0009059//macromolecule biosynthetic process;GO:1901360//organic cyclic compound metabolic process;GO:0006351//transcription…
CMV_003599	transcription factor TGA	12.34	10.91	11.3	7.45	6.93	8.68	31.75	30.78	35.42	-0.589795	0.000706582	1.13508	5.60672e-14	1.67732	2.09887e-31	XP_023911620.1|9.2e-149|uncharacterized protein LOC112023231 [Quercus suber]	K14431//transcription factor TGA+ko04075//Plant hormone signal transduction;K03686//molecular chaperone DnaJ
PR-1
CMV_015198	pathogenesis-related protein 1	0	0	0	0	0	0	1.75	1.51	1.35			4.73864	0.00015852	4.71678	0.000153655	XP_023887104.1|1.7e-119|pathogenesis-related protein 1A-like [Quercus suber]	K13449//pathogenesis-related protein 1+ko04016//MAPK signaling pathway - plant+ko04626//Plant-pathogen interaction+ko04075//Plant hormone signal transduction	GO:0016020//membrane;GO:0016021//integral component of membrane;GO:0031224//intrinsic component of membrane;GO:0005576//extracellular region;

## Sheet: Sheet3
Table S8. Differentially expressed genes involved in transcription factor
gene_ID	1M-1_fpkm	1M-2_fpkm	1M-3_fpkm	2M-1_fpkm	2M-2_fpkm	2M-3_fpkm	4M-1_fpkm	4M-2_fpkm	4M-3_fpkm	2Mvs1M_log2FoldChange	2Mvs1M_padj	4Mvs1M_log2FoldChange	4Mvs1M_padj	4Mvs2M_log2FoldChange	4Mvs2M_padj	Gene_description-TF
CMV_000355	3.79	4.41	4.27	0.82	0.92	1.34	12.95	11.91	11.99	-1.97969	1.36435e-07	1.18869	4.69561e-07	3.13536	1.98804e-23	MYB
CMV_002196	2.78	2.84	2.25	1.53	1.84	1.6	6.03	5.62	6.2	-0.667047	0.00935112	0.803709	0.000336862	1.42512	5.37378e-11	MYB
CMV_005141	4.55	4.45	4.41	1.92	1.72	1.86	1.07	1.22	1.45	-1.29281	8.37875e-06	-2.20272	1.65192e-09	-0.957479	0.0208485	MYB
CMV_005165	9.75	9.21	10.42	5.59	6.7	5.17	93.29	96.63	91.19	-0.756685	2.86353e-05	2.88628	8.21074e-147	3.59551	4.15911e-194	MYB
CMV_006714	42.99	43.4	41.34	67.04	67.72	67.02	22.98	23.13	22.34	0.68531	4.68162e-123	-1.28988	1.5416e-192	-2.02466	0	MYB
CMV_007412	4.96	4.91	4.86	1.26	1.26	1.66	21.43	20.51	22.27	-1.79876	2.17527e-08	1.75003	6.38741e-20	3.51012	1.06586e-43	MYB
CMV_008659	2.07	2.64	1.57	0.15	0.26	0.41	1.61	1.79	1.59	-2.88273	2.41572e-13	-0.698834	0.015941	2.1539	3.06366e-07	MYB
CMV_009817	19.76	23.89	19.71	7.14	7.03	7.44	15.65	14.79	18.13	-1.50398	3.08102e-32	-0.633695	2.09377e-06	0.821464	3.22147e-09	MYB
CMV_009988	4.55	4.45	4.41	1.92	1.72	1.86	1.07	1.22	1.45	-1.29281	8.37875e-06	-2.20272	1.65192e-09	-0.957479	0.0208485	MYB
CMV_010317	2.35	3.16	2.27	0	0	0	0.3	0.31	0.08	-6.09325	1.09995e-09	-3.6933	2.3733e-10	3.02436	0.0296918	MYB
CMV_011640	16.08	15.13	15.41	2.29	2.18	1.5	41.65	38.96	43.04	-2.94585	6.53332e-33	1.04063	1.3496e-14	3.94438	6.90859e-70	MYB
CMV_011814	74.51	77.02	79.84	160.26	167.45	167.07	37.74	34.9	34.56	1.07754	3.2315e-190	-1.50991	7.20258e-121	-2.63702	0	MYB
CMV_011830	12.91	10.43	13.7	29.47	26.82	28.24	71.74	66.46	71.96	1.17845	4.53387e-23	2.13404	1.45224e-70	0.906795	8.4391e-30	MYB
CMV_014027	46.25	43.96	46.63	66.76	69.94	70.53	28.19	33.22	33.92	0.58899	2.50364e-19	-0.887523	1.17636e-17	-1.52667	4.43974e-89	MYB
CMV_014788	4.61	3.74	3.25	0.86	0.67	0.86	16.86	20.1	15.43	-2.23117	1.90071e-08	1.79677	8.78493e-16	3.9971	9.44159e-36	MYB
CMV_017702	8.58	8.42	8.33	1.49	1.42	1.88	7.25	5.84	6.78	-2.39148	1.19409e-23	-0.715629	0.000308217	1.63084	1.00101e-09	MYB
CMV_017919	2.49	3.49	2.48	31.2	27.25	28.55	17.04	16.29	16.1	3.33356	7.81376e-65	2.16498	3.18e-17	-1.21867	3.48162e-24	MYB
CMV_020351	20.38	22.1	25.63	39.73	40.61	41.37	322.92	327.57	330.28	0.827208	1.64142e-20	3.47843	0	2.60215	0	MYB
CMV_022647	52.77	44.55	42.82	17.34	16.4	17.93	34.57	34.54	36.48	-1.44723	1.93073e-48	-0.774902	9.10663e-14	0.623467	7.08118e-10	MYB
CMV_023744	11.67	10.47	11.37	6.38	4.46	5.26	2.45	1.49	2.37	-1.0608	1.04937e-08	-2.74957	1.04937e-23	-1.73844	4.1376e-09	MYB
CMV_024058	3.86	5.85	5.6	2.1	3.21	3.58	15.6	17.59	16.15	-0.720743	0.00107611	1.20791	1.27741e-11	1.88294	1.10924e-28	MYB
CMV_024817	0.5	0.4	0.1	4.62	5.89	7.51	1.17	1.73	1.6	3.98765	5.40788e-16	1.68055	0.0197186	-2.3757	4.29664e-13	MYB
CMV_029137	19.52	20.68	18.55	52.36	52.13	50.65	1.37	0.88	1.82	1.38966	2.10544e-84	-4.19619	2.77769e-79	-5.63727	2.73628e-199	MYB
CMV_029194	3	2.26	2.86	1.54	1.61	1.3	6.84	5.52	7.82	-0.873095	2.33462e-05	0.941617	4.36292e-07	1.76842	1.10162e-22	MYB
CMV_029292	1.66	1.43	1.54	9.58	10.07	10.14	5.2	5.64	5.32	2.68493	4.23774e-81	1.43694	2.05663e-13	-1.29764	3.45909e-37	MYB
CMV_030347	91.13	94.78	93.01	143.4	144.21	143.89	45.77	46.97	46.82	0.618539	2.77333e-80	-1.3715	1.45427e-160	-2.03958	0	MYB
CMV_000035	141.61	133.03	131.29	75.09	82.58	74.04	65.89	66.27	64.63	-0.817752	4.67557e-52	-1.41047	7.20469e-101	-0.642171	2.80185e-24	AP2-EREBP
CMV_002495	10.71	11.62	12.42	0.55	0.41	0.55	0.14	0	0	-4.36879	1.50876e-22	-7.09282	1.0916e-15	-2.87374	0.0159177	AP2-EREBP
CMV_003134	0.11	0	0	1.82	2.05	1.49	43.87	44.17	49.33	4.40844	2.42549e-06	8.59813	6.03001e-25	4.24501	6.80293e-76	AP2-EREBP
CMV_003758	36.36	33.12	36.35	64.04	58.21	63.39	14.53	16.98	14.91	0.803212	1.43815e-14	-1.53842	8.8181e-18	-2.39337	1.51268e-72	AP2-EREBP
CMV_007143	0	0	0	6.8	7.32	7.61	54.3	49.45	46.47	6.75547	2.31056e-12	9.19202	1.12694e-20	2.37802	6.1317e-59	AP2-EREBP
CMV_007145	6.92	5.35	7.24	30.29	31.69	34.51	153.15	150.91	138.15	2.28911	6.71272e-54	4.12863	1.57946e-212	1.7899	7.93826e-131	AP2-EREBP
CMV_007618	27.01	30.45	28.41	4.97	4.75	5.55	0.9	0.43	0.65	-2.43475	6.50621e-166	-5.92548	3.07447e-174	-3.54511	1.06545e-50	AP2-EREBP
CMV_007736	4.69	5.98	5.92	69.72	56.93	58.32	36.2	33.81	36.19	3.45581	1.39907e-83	2.3089	2.05409e-24	-1.1975	1.71377e-28	AP2-EREBP
CMV_010174	6.3	6.62	5.31	93.53	98.12	101.7	378.38	383.62	370.05	3.991	6.01336e-264	5.582	0	1.54108	1.51225e-304	AP2-EREBP
CMV_011157	3.92	4.49	3.68	22.19	22.21	20.67	2.04	2.72	3.03	2.41294	1.68699e-97	-0.999078	3.14042e-05	-3.46622	4.86778e-142	AP2-EREBP
CMV_011412	22.62	24.52	18.15	363.77	337.58	350.92	15.53	17.29	18.34	3.99537	0	-0.714076	1.13565e-05	-4.76459	0	AP2-EREBP
CMV_011414	93.03	84.51	90.97	253.13	251	242.44	29.01	36.4	32.38	1.46733	1.14598e-160	-1.81424	2.96085e-59	-3.33249	0	AP2-EREBP
CMV_012673	0.49	0.49	0.37	1.55	2.06	1.17	11.55	8.88	11.99	1.68728	0.00816613	4.10576	8.74665e-17	2.34359	2.55017e-13	AP2-EREBP
CMV_013516	28.78	25.31	26.52	4.83	7	5.72	1.84	2.21	2	-2.18268	1.76264e-113	-4.05071	1.2012e-172	-1.91683	1.82654e-25	AP2-EREBP
CMV_014029	354.8	342.21	346.24	162.96	158.53	155.47	33.57	30.07	31.03	-1.13916	3.17508e-285	-3.831	0	-2.74123	0	AP2-EREBP
CMV_015732	8.96	9.29	10.04	6.62	7.26	6.18	24.12	24	23.83	-0.597132	1.03124e-09	1.01144	5.18738e-31	1.55993	2.05485e-82	AP2-EREBP
CMV_016398	65.64	66.55	73.8	127.12	126.34	132.69	434.75	425.06	428.8	0.897679	3.01271e-53	2.28015	0	1.33329	1.20996e-241	AP2-EREBP
CMV_018586	0.15	0.08	0.04	8.69	8.2	10.61	26.01	25.05	23.78	6.4751	1.1443e-27	7.60842	5.06236e-36	1.0337	7.60855e-22	AP2-EREBP
CMV_019368	2.74	1.69	3.58	102.78	102.96	107.45	69.06	64.07	61.6	5.25119	5.26561e-178	4.21652	5.79099e-88	-1.08904	5.83342e-61	AP2-EREBP
CMV_020867	10.7	11.43	9.58	2.62	2.75	2.9	22.24	21.41	19.54	-1.92436	1.19535e-13	0.630446	0.000809396	2.51235	7.42254e-27	AP2-EREBP
CMV_021200	407.76	399.58	405.33	178.27	173.77	177.36	71.43	76.14	65.6	-1.20023	9.83679e-135	-2.85762	0	-1.70698	1.62584e-113	AP2-EREBP
CMV_021244	8.55	8.45	10.05	35.04	36.27	33.38	6.07	8.43	8.27	1.93906	2.18347e-68	-0.614005	0.00296238	-2.60564	2.37234e-102	AP2-EREBP
CMV_022064	6.75	4.87	6.99	89.51	84.47	81.1	31.81	36.02	37.62	3.7576	1.02398e-169	2.13007	1.11037e-28	-1.67722	3.92583e-92	AP2-EREBP
CMV_023729	53.15	55.92	62.29	36.66	32.96	34	22.85	20.89	22.69	-0.714488	1.44665e-34	-1.59965	2.54478e-89	-0.934731	5.60848e-37	AP2-EREBP
CMV_026305	0.12	0.48	0.24	1.26	2.15	0.89	36.37	41.81	44.61	2.12282	0.00349156	6.58652	4.0101e-38	4.39052	8.27669e-60	AP2-EREBP
